# Supplementary material for: Is a higher altitude associated with shorter survival among at-risk neonates?
Source: PLoS One. 2021 Jul 14;16(7):e0253413. doi: 10.1371/journal.pone.0253413 (PMC8279317; doi:10.1371/journal.pone.0253413)
Supplement: S1 Data — (CSV) [file pone.0253413.s001.csv]

identificador	apgar_5min	apgar5_clinica	snap_peso_mod	intergrowth_cats5	comorb_12112018	promedio_gini_tert	parto_3cat	alturaestablecimiento_def	publica_privada_2	zona_num	tipo	tipo2	tiempo_fallec_dias
1	3	<=3	<750g at birth	1	prematurez	2	parto distócico	45	pública	4	Hospital General	segundo nivel	.8888889
2	3	<=3	<750g at birth	1	prematurez	2	parto distócico	45	pública	4	Hospital General	segundo nivel	.8888889
3	10	7 to 10	<750g at birth	1	prematurez	3	parto cef-vag eutócico	312	pública	1	Hospital General	segundo nivel	23.270834
4	5	4 to 6	2500 to <4000g at birth	1	asfixiados	3	parto cef-vag eutócico	312	pública	1	Hospital General	segundo nivel	.67708331
5	3	<=3	2500 to <4000g at birth	1	asfixiados	3	parto cef-vag eutócico	312	pública	1	Hospital General	segundo nivel	8.364583
7	7	7 to 10	2500 to <4000g at birth	1	asfixiados	2	parto cef-vag eutócico	9	pública	5	Hospital General	segundo nivel	1.2048612
8	8	7 to 10	1500 to <2500g at birth	1	prematurez	2	parto cef-vag eutócico	2902	pública	9	Hospital General	segundo nivel	1.9791666
9	8	7 to 10	1000 to <1500g at birth	1	prematurez	2	cesárea	2902	pública	9	Hospital General	segundo nivel	2.5270834
10	8	7 to 10	<750g at birth	1	prematurez	3	cesárea	2902	pública	9	Hospital General	segundo nivel	5.53125
11	1	<=3	2500 to <4000g at birth	1	infecciones	2	parto cef-vag eutócico	2902	pública	9	Hospital General	segundo nivel	.89166665
12	8	7 to 10	<750g at birth	2	prematurez	2	cesárea	2902	pública	9	Hospital General	segundo nivel	.06666667
13	6	4 to 6	750 to <1000g at birth	1	malformaciones	2	cesárea	2902	pública	9	Hospital General	segundo nivel	8.760417
14	8	7 to 10	1000 to <1500g at birth	1	infecciones	3	parto cef-vag eutócico	2902	pública	9	Hospital General	segundo nivel	10.28125
15	8	7 to 10	1000 to <1500g at birth	1	otras	2	cesárea	2902	pública	9	Hospital General	segundo nivel	2.9048612
16	8	7 to 10	750 to <1000g at birth	1	otras	2	cesárea	2902	pública	9	Hospital General	segundo nivel	12
17	2	<=3	750 to <1000g at birth	3	infecciones	2	parto distócico	2902	pública	9	Hospital General	segundo nivel	7.5374999
18	9	7 to 10	750 to <1000g at birth	1	otras	2	parto cef-vag eutócico	2902	pública	9	Hospital General	segundo nivel	.53125
19	9	7 to 10	2500 to <4000g at birth	1	malformaciones	2	cesárea	2902	pública	9	Hospital General	segundo nivel	1.3111111
20	6	4 to 6	750 to <1000g at birth	1	prematurez	1	parto cef-vag eutócico	41	pública	8	Hospital General	segundo nivel	.83402777
21	5	4 to 6	750 to <1000g at birth	3	asfixiados	1	cesárea	41	pública	8	Hospital General	segundo nivel	3.8833334
22			1500 to <2500g at birth	2	infecciones	3	parto cef-vag eutócico	2759	pública	3	Hospital General	segundo nivel	2.375
23			1000 to <1500g at birth	1	infecciones	2	parto distócico	2902	pública	9	Hospital General	segundo nivel	1.2430556
24			1500 to <2500g at birth	1	asfixiados	1	parto distócico	77	pública	5	Hospital Básico	segundo nivel	.0625
25	5	4 to 6	1000 to <1500g at birth	1	prematurez	2	parto distócico	77	pública	5	Hospital Básico	segundo nivel	.40763888
26			1500 to <2500g at birth	1	infecciones	1	parto cef-vag eutócico	9	pública	5	Hospital General	segundo nivel	17.256945
27	6	4 to 6	1000 to <1500g at birth	1	prematurez	2	parto distócico	77	pública	5	Hospital Básico	segundo nivel	.045138888
28	6	4 to 6	1000 to <1500g at birth	1	prematurez	2	parto distócico	77	pública	5	Hospital Básico	segundo nivel	.12152778
29	8	7 to 10	750 to <1000g at birth	2	infecciones	2	cesárea	2819	pública	9	H. especializado o de especialidades	tercer nivel	9.0694447
30	9	7 to 10	750 to <1000g at birth	2	prematurez	2	cesárea	2819	pública	9	H. especializado o de especialidades	tercer nivel	9.0694447
31	2	<=3	1000 to <1500g at birth	1	malformaciones	2	cesárea	2819	pública	9	H. especializado o de especialidades	tercer nivel	.010416667
32	1	<=3	1500 to <2500g at birth	1	prematurez	2	cesárea	9	privada	8	H. especializado o de especialidades	tercer nivel	0
33	6	4 to 6	<750g at birth	1	infecciones	1	parto cef-vag eutócico	9	privada	8	H. especializado o de especialidades	tercer nivel	22
34	5	4 to 6	<750g at birth	1	prematurez	1	cesárea	9	privada	8	H. especializado o de especialidades	tercer nivel	5
35			1000 to <1500g at birth	2	infecciones	1	parto cef-vag eutócico	9	privada	8	H. especializado o de especialidades	tercer nivel	10
36	9	7 to 10	1500 to <2500g at birth	1	asfixiados	2	parto cef-vag eutócico	77	pública	5	Hospital Básico	segundo nivel	.3888889
37	3	<=3	1000 to <1500g at birth	3	prematurez	1	cesárea	9	privada	8	H. especializado o de especialidades	tercer nivel	.31944445
38			750 to <1000g at birth	1	prematurez	1	cesárea	9	privada	8	H. especializado o de especialidades	tercer nivel	1
39	4	4 to 6	1500 to <2500g at birth	1	asfixiados	1	parto distócico	77	pública	5	Hospital Básico	segundo nivel	.072916664
40	6	4 to 6	<750g at birth	1	malformaciones	2	parto cef-vag eutócico	2514	pública	2	Centro de salud tipo A	primer nivel	.1701389
41	2	<=3	750 to <1000g at birth	1	malformaciones	2	parto cef-vag eutócico	2819	pública	9	H. especializado o de especialidades	tercer nivel	.011805556
42				2	prematurez	2	parto cef-vag eutócico	2819	pública	9	H. especializado o de especialidades	tercer nivel	.9861111
43	1	<=3	<750g at birth	2	prematurez	2	parto cef-vag eutócico	2819	pública	9	H. especializado o de especialidades	tercer nivel	.0083333338
44	8	7 to 10	750 to <1000g at birth	1	infecciones	2	cesárea	2819	pública	9	H. especializado o de especialidades	tercer nivel	11.680555
45	6	4 to 6	1500 to <2500g at birth	1	malformaciones	2	parto cef-vag eutócico	2819	pública	9	H. especializado o de especialidades	tercer nivel	.28472221
46	5	4 to 6	750 to <1000g at birth	2	infecciones	3	parto cef-vag eutócico	520	pública	2	Hospital General	segundo nivel	2.5833333
47	9	7 to 10	1000 to <1500g at birth	2	malformaciones	3	parto cef-vag eutócico	520	pública	2	Hospital General	segundo nivel	1.3020834
48	8	7 to 10	2500 to <4000g at birth	1	malformaciones	3	cesárea	520	pública	2	Hospital General	segundo nivel	.14791666
49	9	7 to 10	1500 to <2500g at birth	1	malformaciones	3	cesárea	520	pública	2	Hospital General	segundo nivel	.27638888
50	7	7 to 10	750 to <1000g at birth	1	prematurez	3	parto cef-vag eutócico	520	pública	2	Hospital General	segundo nivel	1.2465278
51	5	4 to 6	2500 to <4000g at birth	1	malformaciones	3	cesárea	520	pública	2	Hospital General	segundo nivel	.047916666
52	7	7 to 10	2500 to <4000g at birth	2	otras	3	cesárea	520	pública	2	Hospital General	segundo nivel	.60138887
53	9	7 to 10	2500 to <4000g at birth	1	infecciones	3	parto cef-vag eutócico	520	pública	2	Hospital General	segundo nivel	26.509027
54	9	7 to 10	2500 to <4000g at birth	1	malformaciones	3	cesárea	520	pública	2	Hospital General	segundo nivel	3.6527777
55	8	7 to 10	2500 to <4000g at birth	1	infecciones	2	parto cef-vag eutócico	2819	pública	9	H. especializado o de especialidades	tercer nivel	.57361114
56	6	4 to 6	<750g at birth	2	prematurez		cesárea	5	pública	8	H. especializado o de especialidades	tercer nivel	16.227777
57	7	7 to 10	1500 to <2500g at birth	1	malformaciones	1	cesárea	5	pública	8	H. especializado o de especialidades	tercer nivel	5.8694444
58	1	<=3	<750g at birth	2	prematurez	1	cesárea	5	pública	8	H. especializado o de especialidades	tercer nivel	.055555556
59	6	4 to 6	1000 to <1500g at birth	1	prematurez	1	parto cef-vag eutócico	5	pública	8	H. especializado o de especialidades	tercer nivel	.72222221
60	6	4 to 6	1500 to <2500g at birth	3	malformaciones	1	cesárea	5	pública	8	H. especializado o de especialidades	tercer nivel	1.9236112
61	5	4 to 6	1500 to <2500g at birth	1	malformaciones	1	cesárea	5	pública	8	H. especializado o de especialidades	tercer nivel	1.0534723
62	7	7 to 10	2500 to <4000g at birth	1	malformaciones	1	cesárea	5	pública	8	H. especializado o de especialidades	tercer nivel	9.3194447
63	6	4 to 6	1500 to <2500g at birth	1	asfixiados	1	cesárea	5	pública	8	H. especializado o de especialidades	tercer nivel	5.6180553
64	5	4 to 6	2500 to <4000g at birth	1	malformaciones	1	cesárea	5	pública	8	H. especializado o de especialidades	tercer nivel	18.34375
65	5	4 to 6	1500 to <2500g at birth	1	malformaciones	1	cesárea	5	pública	8	H. especializado o de especialidades	tercer nivel	.12847222
66	7	7 to 10	750 to <1000g at birth	1	asfixiados	1	parto cef-vag eutócico	5	pública	8	H. especializado o de especialidades	tercer nivel	1.3263888
67	6	4 to 6	750 to <1000g at birth	1	prematurez		cesárea	5	pública	8	H. especializado o de especialidades	tercer nivel	.34791666
68	7	7 to 10	1000 to <1500g at birth	2	prematurez		cesárea	5	pública	8	H. especializado o de especialidades	tercer nivel	24.419445
69	8	7 to 10	1000 to <1500g at birth	1	prematurez	2	cesárea	5	pública	8	H. especializado o de especialidades	tercer nivel	16.734028
70	8	7 to 10	1000 to <1500g at birth	2	prematurez	1	cesárea	5	pública	8	H. especializado o de especialidades	tercer nivel	9.8402777
71	9	7 to 10	2500 to <4000g at birth	1	malformaciones	1	cesárea	5	pública	8	H. especializado o de especialidades	tercer nivel	13.885417
72	6	4 to 6	750 to <1000g at birth	1	malformaciones	3	cesárea	5	pública	8	H. especializado o de especialidades	tercer nivel	.2986111
73	7	7 to 10	750 to <1000g at birth	1	prematurez	1	cesárea	5	pública	8	H. especializado o de especialidades	tercer nivel	2.0555556
74	8	7 to 10	1500 to <2500g at birth	1	prematurez	1	cesárea	5	pública	8	H. especializado o de especialidades	tercer nivel	6
75	6	4 to 6	1500 to <2500g at birth	1	infecciones	2	cesárea	5	pública	8	H. especializado o de especialidades	tercer nivel	2.1770833
76	6	4 to 6	<750g at birth	1	prematurez	1	parto cef-vag eutócico	5	pública	8	H. especializado o de especialidades	tercer nivel	.78472221
77	3	<=3	2500 to <4000g at birth	1	malformaciones	1	cesárea	5	pública	8	H. especializado o de especialidades	tercer nivel	.12986112
78	6	4 to 6	750 to <1000g at birth	2	prematurez	1	cesárea	5	pública	8	H. especializado o de especialidades	tercer nivel	4.0729165
79	8	7 to 10	1000 to <1500g at birth	3	malformaciones	1	cesárea	5	pública	8	H. especializado o de especialidades	tercer nivel	.22916667
80	5	4 to 6	<750g at birth	1	malformaciones	1	cesárea	5	pública	8	H. especializado o de especialidades	tercer nivel	.083333336
81	8	7 to 10	4000 or more g at birth	1	malformaciones	1	cesárea	5	pública	8	H. especializado o de especialidades	tercer nivel	12.006945
82	5	4 to 6	1000 to <1500g at birth	1	malformaciones	1	cesárea	5	pública	8	H. especializado o de especialidades	tercer nivel	.098611109
83	8	7 to 10	1500 to <2500g at birth	1	prematurez	1	parto cef-vag eutócico	5	pública	8	H. especializado o de especialidades	tercer nivel	11.964583
84			1500 to <2500g at birth	1	infecciones	2	cesárea	5	pública	8	H. especializado o de especialidades	tercer nivel	8.9722223
85	8	7 to 10	1000 to <1500g at birth	1	prematurez	2	cesárea	5	pública	8	H. especializado o de especialidades	tercer nivel	8.3881941
86	0	<=3	<750g at birth	1	prematurez	1	parto cef-vag eutócico	5	pública	8	H. especializado o de especialidades	tercer nivel	11.479167
87	7	7 to 10	1000 to <1500g at birth	1	prematurez	1	parto cef-vag eutócico	5	pública	8	H. especializado o de especialidades	tercer nivel	2.2222223
88	5	4 to 6	2500 to <4000g at birth	1	asfixiados	2	parto cef-vag eutócico	2534	pública	1	Hospital Básico	segundo nivel	1.2083334
89	8	7 to 10	1500 to <2500g at birth	1	infecciones	2	parto cef-vag eutócico	2534	pública	1	Hospital Básico	segundo nivel	3.2409723
90	5	4 to 6	750 to <1000g at birth	1	prematurez	1	cesárea	9	privada	8	H. especializado o de especialidades	tercer nivel	0
91	7	7 to 10	1000 to <1500g at birth	2	prematurez	1	cesárea	9	privada	8	H. especializado o de especialidades	tercer nivel	2
92	3	<=3	750 to <1000g at birth	3	infecciones	1	parto cef-vag eutócico	9	privada	8	H. especializado o de especialidades	tercer nivel	6
93	1	<=3	<750g at birth	1	prematurez	1	cesárea	9	privada	8	H. especializado o de especialidades	tercer nivel	0
94	3	<=3	1500 to <2500g at birth	1	malformaciones	1	cesárea	9	privada	8	H. especializado o de especialidades	tercer nivel	2
95	5	4 to 6	1000 to <1500g at birth	1	prematurez	2	cesárea	9	privada	8	H. especializado o de especialidades	tercer nivel	12
96	3	<=3	<750g at birth	1	prematurez	1	parto cef-vag eutócico	9	privada	8	H. especializado o de especialidades	tercer nivel	1
97	4	4 to 6	750 to <1000g at birth	1	prematurez	1	parto cef-vag eutócico	9	privada	8	H. especializado o de especialidades	tercer nivel	13
98	6	4 to 6	750 to <1000g at birth	1	prematurez	1	cesárea	9	privada	8	H. especializado o de especialidades	tercer nivel	14
99	5	4 to 6	750 to <1000g at birth	1	prematurez	1	parto cef-vag eutócico	9	privada	8	H. especializado o de especialidades	tercer nivel	0
100	4	4 to 6	750 to <1000g at birth	1	prematurez	1	parto cef-vag eutócico	9	privada	8	H. especializado o de especialidades	tercer nivel	0
101	4	4 to 6	2500 to <4000g at birth	3	otras	1	cesárea	9	privada	8	H. especializado o de especialidades	tercer nivel	1
102	1	<=3	1500 to <2500g at birth	1	malformaciones	1	cesárea	9	privada	8	H. especializado o de especialidades	tercer nivel	0
103	1	<=3	1500 to <2500g at birth	2	prematurez	1	cesárea	9	privada	8	H. especializado o de especialidades	tercer nivel	0
104	3	<=3	750 to <1000g at birth	1	prematurez	1	cesárea	9	privada	8	H. especializado o de especialidades	tercer nivel	0
105	6	4 to 6	<750g at birth	1	asfixiados	1	parto cef-vag eutócico	9	privada	8	H. especializado o de especialidades	tercer nivel	2
106	1	<=3	<750g at birth	1	prematurez	1	cesárea	9	privada	8	H. especializado o de especialidades	tercer nivel	0
107	6	4 to 6	750 to <1000g at birth	1	prematurez	2	cesárea	9	privada	8	H. especializado o de especialidades	tercer nivel	2
108	7	7 to 10	2500 to <4000g at birth	1	prematurez	1	cesárea	9	privada	8	H. especializado o de especialidades	tercer nivel	2
109	2	<=3	<750g at birth	1	prematurez	1	parto cef-vag eutócico	9	privada	8	H. especializado o de especialidades	tercer nivel	0
110	3	<=3	750 to <1000g at birth	2	infecciones	1	cesárea	9	privada	8	H. especializado o de especialidades	tercer nivel	4
111	9	7 to 10	750 to <1000g at birth	1	prematurez	3	parto cef-vag eutócico	312	pública	1	Hospital General	segundo nivel	8.2743053
112	6	4 to 6	1500 to <2500g at birth	1	malformaciones	3	cesárea	312	pública	1	Hospital General	segundo nivel	2.3229167
113	7	7 to 10	2500 to <4000g at birth	3	otras	3	parto cef-vag eutócico	312	pública	1	Hospital General	segundo nivel	2.0555556
114	9	7 to 10	2500 to <4000g at birth	1	infecciones	3	parto cef-vag eutócico	312	pública	1	Hospital General	segundo nivel	3.4201388
115	8	7 to 10	1000 to <1500g at birth	1	malformaciones	2	parto cef-vag eutócico	2704	pública	9	Hospital General	segundo nivel	.77847224
116			2500 to <4000g at birth	1	infecciones	2	parto cef-vag eutócico	77	pública	5	Hospital Básico	segundo nivel	21
117			750 to <1000g at birth	1	infecciones	1	parto cef-vag eutócico	9	pública	5	Hospital General	segundo nivel	.89583331
118	9	7 to 10	2500 to <4000g at birth	1	asfixiados	1	parto cef-vag eutócico	47	pública	5	Hospital Básico	segundo nivel	.88541669
119	5	4 to 6	2500 to <4000g at birth	1	malformaciones	1	cesárea	9	privada	8	H. especializado o de especialidades	tercer nivel	0
120	4	4 to 6	<750g at birth	1	prematurez	2	cesárea	9	privada	8	H. especializado o de especialidades	tercer nivel	3
121	2	<=3	750 to <1000g at birth	1	malformaciones	1	cesárea	9	privada	8	H. especializado o de especialidades	tercer nivel	0
122	5	4 to 6	750 to <1000g at birth	1	malformaciones	1	cesárea	9	privada	8	H. especializado o de especialidades	tercer nivel	2
123	8	7 to 10	2500 to <4000g at birth	1	infecciones	1	cesárea	77	pública	5	Hospital Básico	segundo nivel	26.645834
124	5	4 to 6	1000 to <1500g at birth	1	malformaciones	1	cesárea	9	privada	8	H. especializado o de especialidades	tercer nivel	27
125	7	7 to 10	750 to <1000g at birth	1	asfixiados	3	parto cef-vag eutócico	1061	pública	6	Hospital General	segundo nivel	4.4826388
126	9	7 to 10	2500 to <4000g at birth	2	asfixiados	2	cesárea	77	pública	5	Hospital Básico	segundo nivel	.9826389
127	9	7 to 10	2500 to <4000g at birth	1	infecciones	2	cesárea	77	pública	5	Hospital Básico	segundo nivel	.53472221
128	9	7 to 10	750 to <1000g at birth	1	otras	2	cesárea	2819	pública	9	H. especializado o de especialidades	tercer nivel	.59027779
129	0	<=3	2500 to <4000g at birth	2	asfixiados	2	parto distócico	2540	pública	9	Centro de salud tipo C	primer nivel	.010416667
130			1000 to <1500g at birth	1	asfixiados	3	parto cef-vag eutócico	2703	pública	5	Hospital Básico	segundo nivel	.2361111
131	5	4 to 6	750 to <1000g at birth	1	prematurez	2	parto cef-vag eutócico	2819	pública	9	H. especializado o de especialidades	tercer nivel	2.8472223
132	7	7 to 10	1000 to <1500g at birth	1	infecciones	3	cesárea	2047	pública	7	Hospital General	segundo nivel	2.6909723
133	8	7 to 10	2500 to <4000g at birth	1	infecciones	3	cesárea	2047	pública	7	Hospital General	segundo nivel	8.7465277
134	8	7 to 10	1500 to <2500g at birth	1	asfixiados	3	cesárea	18	pública	1	Hospital General	segundo nivel	1.9375
135	7	7 to 10	1000 to <1500g at birth	1	asfixiados	1	parto cef-vag eutócico	41	pública	8	Hospital General	segundo nivel	11.345139
136	8	7 to 10	1500 to <2500g at birth	1	asfixiados	1	parto cef-vag eutócico	7	pública	8	H. especializado o de especialidades	tercer nivel	6.5673609
137	8	7 to 10	1500 to <2500g at birth	2	malformaciones	1	cesárea	7	pública	8	H. especializado o de especialidades	tercer nivel	21.797916
138	1	<=3	1500 to <2500g at birth	2	prematurez	1	cesárea	7	pública	8	H. especializado o de especialidades	tercer nivel	.015972223
139	8	7 to 10	<750g at birth	1	infecciones	2	cesárea	2902	pública	9	Hospital General	segundo nivel	1.6215278
140			1500 to <2500g at birth	2	prematurez	2	cesárea	2837	privada	9	H. especializado o de especialidades	tercer nivel	3.7138889
141	2	<=3	1500 to <2500g at birth	1	prematurez	2	cesárea	2837	privada	9	H. especializado o de especialidades	tercer nivel	.0625
142	6	4 to 6	<750g at birth	1	infecciones	2	cesárea	9	privada	8	H. especializado o de especialidades	tercer nivel	4
143	4	4 to 6	<750g at birth	2	prematurez	1	cesárea	9	privada	8	H. especializado o de especialidades	tercer nivel	3
144	5	4 to 6	1000 to <1500g at birth	2	prematurez	1	cesárea	9	privada	8	H. especializado o de especialidades	tercer nivel	4
145	7	7 to 10	<750g at birth	1	infecciones	1	parto cef-vag eutócico	9	privada	8	H. especializado o de especialidades	tercer nivel	1
146	2	<=3	<750g at birth	1	prematurez	1	parto cef-vag eutócico	9	privada	8	H. especializado o de especialidades	tercer nivel	0
147	3	<=3	<750g at birth	1	prematurez	2	parto cef-vag eutócico	9	privada	8	H. especializado o de especialidades	tercer nivel	0
148	5	4 to 6	2500 to <4000g at birth	2	malformaciones	2		9	privada	8	H. especializado o de especialidades	tercer nivel	1
149	1	<=3	750 to <1000g at birth	1	asfixiados	1	cesárea	9	privada	8	H. especializado o de especialidades	tercer nivel	0
150	8	7 to 10	1500 to <2500g at birth	2	infecciones	3	parto cef-vag eutócico	2703	pública	5	Hospital Básico	segundo nivel	.24652778
151	5	4 to 6	2500 to <4000g at birth	1	malformaciones	2	cesárea	2902	pública	9	Hospital General	segundo nivel	10.944445
153	8	7 to 10	<750g at birth	1	prematurez	2	parto cef-vag eutócico	2902	pública	9	Hospital General	segundo nivel	.63194442
154	0	<=3	1000 to <1500g at birth	1	infecciones	2	parto cef-vag eutócico	2902	pública	9	Hospital General	segundo nivel	2.2048612
155	1	<=3	2500 to <4000g at birth	1	malformaciones	2	cesárea	2902	pública	9	Hospital General	segundo nivel	.020833334
156	7	7 to 10	<750g at birth	3	asfixiados	2	cesárea	2902	pública	9	Hospital General	segundo nivel	.14791666
157	8	7 to 10	2500 to <4000g at birth	1	asfixiados	2	cesárea	2205	pública	1	Hospital General	segundo nivel	8.6722221
158	9	7 to 10	750 to <1000g at birth	1	otras	2	cesárea	2902	pública	9	Hospital General	segundo nivel	1.5
159	9	7 to 10	2500 to <4000g at birth	1	malformaciones	2	cesárea	2902	pública	9	Hospital General	segundo nivel	25.336805
160	3	<=3	2500 to <4000g at birth	1	otras		cesárea	2819	pública	9	H. especializado o de especialidades	tercer nivel	1.7548611
161	5	4 to 6	<750g at birth	1	prematurez	2	cesárea	2819	pública	9	H. especializado o de especialidades	tercer nivel	3.9965277
162	4	4 to 6	1500 to <2500g at birth	1	asfixiados	2	cesárea	17	pública	4	Hospital General	segundo nivel	4.875
163	7	7 to 10	750 to <1000g at birth	1	prematurez	1	parto cef-vag eutócico	14	pública	7	H. especializado o de especialidades	tercer nivel	1.4409722
164			1500 to <2500g at birth	2	infecciones	1	parto cef-vag eutócico	14	pública	7	H. especializado o de especialidades	tercer nivel	.38541666
165	5	4 to 6	1500 to <2500g at birth	1	infecciones	1	parto cef-vag eutócico	14	pública	7	H. especializado o de especialidades	tercer nivel	15.041667
166	8	7 to 10	1500 to <2500g at birth	1	prematurez	1	cesárea	14	pública	7	H. especializado o de especialidades	tercer nivel	1.6333333
167	2	<=3	<750g at birth	1	prematurez	1	parto cef-vag eutócico	7	pública	8	H. especializado o de especialidades	tercer nivel	.078472219
168	7	7 to 10	1000 to <1500g at birth	1	asfixiados	1	cesárea	14	pública	7	H. especializado o de especialidades	tercer nivel	1.6597222
169	9	7 to 10	<750g at birth	1	prematurez	1	cesárea	14	pública	7	H. especializado o de especialidades	tercer nivel	4.970139
170	8	7 to 10	1500 to <2500g at birth	1	infecciones	1	cesárea	14	pública	7	H. especializado o de especialidades	tercer nivel	5.9124999
171	0	<=3	2500 to <4000g at birth	2	asfixiados	2	cesárea	86	pública	6	Hospital Básico	segundo nivel	.013888889
172	8	7 to 10	1500 to <2500g at birth	2	infecciones	2	cesárea	2205	pública	1	Hospital General	segundo nivel	20.565277
173	7	7 to 10	1000 to <1500g at birth	1	prematurez	3	cesárea	18	pública	1	Hospital General	segundo nivel	.76041669
174	6	4 to 6	<750g at birth	2	asfixiados	1	parto cef-vag eutócico	41	pública	8	Hospital General	segundo nivel	.50694442
175	7	7 to 10	1500 to <2500g at birth	1	otras	2	parto distócico	2902	pública	9	Hospital General	segundo nivel	5.625
177	5	4 to 6	1000 to <1500g at birth	1	asfixiados	3	parto cef-vag eutócico	2047	pública	7	Hospital General	segundo nivel	1.0854167
178	2	<=3	<750g at birth	1	asfixiados	2	parto distócico	2902	pública	9	Hospital General	segundo nivel	.875
179	8	7 to 10	1500 to <2500g at birth	1	infecciones	2	cesárea	2819	pública	9	H. especializado o de especialidades	tercer nivel	15.6
180	8	7 to 10	1500 to <2500g at birth	2	malformaciones	1	cesárea	7	pública	8	H. especializado o de especialidades	tercer nivel	.46875
181	7	7 to 10	750 to <1000g at birth	2	infecciones	2	parto cef-vag eutócico	2902	pública	9	Hospital General	segundo nivel	.71180558
182	2	<=3	1000 to <1500g at birth	1	asfixiados	1	parto cef-vag eutócico	7	pública	8	H. especializado o de especialidades	tercer nivel	.1125
183	5	4 to 6	750 to <1000g at birth	1	prematurez	1	parto cef-vag eutócico	7	pública	8	H. especializado o de especialidades	tercer nivel	.27500001
184	0	<=3	<750g at birth	1	prematurez	1	parto cef-vag eutócico	7	pública	8	H. especializado o de especialidades	tercer nivel	.25555557
185	7	7 to 10	<750g at birth	1	prematurez	1	parto cef-vag eutócico	7	pública	8	H. especializado o de especialidades	tercer nivel	5.0243053
186	5	4 to 6	<750g at birth	1	prematurez	1	cesárea	9	privada	8	H. especializado o de especialidades	tercer nivel	3
187	7	7 to 10	<750g at birth	1	asfixiados	1	cesárea	9	privada	8	H. especializado o de especialidades	tercer nivel	0
188	6	4 to 6	1500 to <2500g at birth	1	prematurez	1	cesárea	9	privada	8	H. especializado o de especialidades	tercer nivel	17
189	1	<=3	2500 to <4000g at birth	1	asfixiados	1	parto cef-vag eutócico	9	privada	8	H. especializado o de especialidades	tercer nivel	16
190	6	4 to 6	1000 to <1500g at birth	1	malformaciones	1	parto cef-vag eutócico	9	privada	8	H. especializado o de especialidades	tercer nivel	2
191	5	4 to 6	1000 to <1500g at birth	2	prematurez	1	parto cef-vag eutócico	9	privada	8	H. especializado o de especialidades	tercer nivel	22
192	3	<=3	1500 to <2500g at birth	1	prematurez	2	cesárea	9	privada	8	H. especializado o de especialidades	tercer nivel	3
193	5	4 to 6	1000 to <1500g at birth	1	prematurez	1	cesárea	9	privada	8	H. especializado o de especialidades	tercer nivel	5
194	3	<=3	1000 to <1500g at birth	1	malformaciones	1	parto cef-vag eutócico	9	privada	8	H. especializado o de especialidades	tercer nivel	2
195	2	<=3	1500 to <2500g at birth	1	asfixiados	1	cesárea	7	pública	8	H. especializado o de especialidades	tercer nivel	.48402777
196			2500 to <4000g at birth	1	asfixiados	3	parto distócico	312	pública	1	Hospital General	segundo nivel	2.4826388
197	10	7 to 10	1500 to <2500g at birth	2	malformaciones	3	cesárea	312	pública	1	Hospital General	segundo nivel	.97569442
198	10	7 to 10	750 to <1000g at birth	1	infecciones	3	parto cef-vag eutócico	312	pública	1	Hospital General	segundo nivel	2.7881944
199	5	4 to 6	2500 to <4000g at birth	1	asfixiados	3	cesárea	312	pública	1	Hospital General	segundo nivel	.25
200	2	<=3	<750g at birth	1	malformaciones	2	parto cef-vag eutócico	2819	pública	9	H. especializado o de especialidades	tercer nivel	0
201	9	7 to 10	<750g at birth	1	prematurez	2	cesárea	2819	pública	9	H. especializado o de especialidades	tercer nivel	2
202	5	4 to 6	1500 to <2500g at birth	1	asfixiados	3	cesárea	2819	pública	9	H. especializado o de especialidades	tercer nivel	0
203	0	<=3	750 to <1000g at birth	2	prematurez	2	parto distócico	2819	pública	9	H. especializado o de especialidades	tercer nivel	0
204	8	7 to 10	1500 to <2500g at birth	2	malformaciones	2	cesárea	2819	pública	9	H. especializado o de especialidades	tercer nivel	19
205	1	<=3	<750g at birth	1	prematurez	2	cesárea	2819	pública	9	H. especializado o de especialidades	tercer nivel	0
206			750 to <1000g at birth	1	prematurez	2	cesárea	2819	pública	9	H. especializado o de especialidades	tercer nivel	1
207	9	7 to 10	2500 to <4000g at birth	2	malformaciones	2	parto cef-vag eutócico	2819	pública	9	H. especializado o de especialidades	tercer nivel	1
208	9	7 to 10	2500 to <4000g at birth	1	asfixiados	2	parto cef-vag eutócico	2819	pública	9	H. especializado o de especialidades	tercer nivel	3.8020833
209	8	7 to 10	1000 to <1500g at birth	1	prematurez	2	parto cef-vag eutócico	2819	pública	9	H. especializado o de especialidades	tercer nivel	10.531944
210	8	7 to 10	2500 to <4000g at birth	1	asfixiados	2	parto cef-vag eutócico	2815	privada	9	Centro de salud tipo C	primer nivel	.25555557
213	6	4 to 6	1500 to <2500g at birth	1	malformaciones	2	parto cef-vag eutócico	2819	pública	9	H. especializado o de especialidades	tercer nivel	.088888891
214			1000 to <1500g at birth	1	otras	2	parto cef-vag eutócico	2819	pública	9	H. especializado o de especialidades	tercer nivel	16.402779
215	2	<=3	1000 to <1500g at birth	1	malformaciones	2	cesárea	2819	pública	9	H. especializado o de especialidades	tercer nivel	.041666668
216	5	4 to 6	1000 to <1500g at birth	2	otras	2	cesárea	2819	pública	9	H. especializado o de especialidades	tercer nivel	.64722222
217	9	7 to 10	1000 to <1500g at birth	1	asfixiados	1	cesárea	41	pública	8	Hospital General	segundo nivel	19.583334
218	5	4 to 6	1000 to <1500g at birth	1	infecciones	1	cesárea	9	privada	8	H. especializado o de especialidades	tercer nivel	14
219	6	4 to 6	750 to <1000g at birth	1	malformaciones	1		9	privada	8	H. especializado o de especialidades	tercer nivel	7
220	7	7 to 10	2500 to <4000g at birth	1	malformaciones	1	cesárea	9	privada	8	H. especializado o de especialidades	tercer nivel	4
221	1	<=3	750 to <1000g at birth	1	malformaciones	1	cesárea	9	privada	8	H. especializado o de especialidades	tercer nivel	0
222	1	<=3	<750g at birth	1	asfixiados	1	parto cef-vag eutócico	9	privada	8	H. especializado o de especialidades	tercer nivel	0
223	5	4 to 6	1500 to <2500g at birth	1	malformaciones	2	cesárea	9	privada	8	H. especializado o de especialidades	tercer nivel	0
224	1	<=3	1000 to <1500g at birth	2	malformaciones	1	cesárea	9	privada	8	H. especializado o de especialidades	tercer nivel	0
225	1	<=3	750 to <1000g at birth	2	infecciones	1	parto cef-vag eutócico	9	privada	8	H. especializado o de especialidades	tercer nivel	0
226	5	4 to 6	<750g at birth	1	infecciones	2	cesárea	9	privada	8	H. especializado o de especialidades	tercer nivel	9
227	5	4 to 6	750 to <1000g at birth	3	prematurez	2	cesárea	9	privada	8	H. especializado o de especialidades	tercer nivel	7
228	4	4 to 6	1000 to <1500g at birth	3	infecciones	1	cesárea	9	privada	8	H. especializado o de especialidades	tercer nivel	1
229	5	4 to 6	1500 to <2500g at birth	1	malformaciones	1	parto cef-vag eutócico	9	privada	8	H. especializado o de especialidades	tercer nivel	3
230	1	<=3	<750g at birth	1	prematurez	1	cesárea	9	privada	8	H. especializado o de especialidades	tercer nivel	0
231	3	<=3	1500 to <2500g at birth	2	prematurez	3	parto cef-vag eutócico	2744	pública	3	Hospital General	segundo nivel	1.2
232	1	<=3	1000 to <1500g at birth	2	malformaciones	1	cesárea	9	privada	8	H. especializado o de especialidades	tercer nivel	0
233	6	4 to 6	1000 to <1500g at birth	2	malformaciones	2	cesárea	9	privada	8	H. especializado o de especialidades	tercer nivel	1
234			1000 to <1500g at birth	2	prematurez	3	parto cef-vag eutócico	2837	privada	9	H. especializado o de especialidades	tercer nivel	5.2361112
235				1	otras	2		2789	pública	9	H. especializado o de especialidades	tercer nivel	11.916667
236	7	7 to 10	<750g at birth	1	infecciones	2	cesárea	2902	pública	9	Hospital General	segundo nivel	.14791666
237	1	<=3	1000 to <1500g at birth	1	asfixiados	3	cesárea	2047	pública	7	Hospital General	segundo nivel	.024305556
238	1	<=3	1000 to <1500g at birth	1	prematurez	2	cesárea	13	pública	4	Centro de salud tipo C	primer nivel	.098611109
239	6	4 to 6	750 to <1000g at birth	1	infecciones	1	parto cef-vag eutócico	41	pública	8	Hospital General	segundo nivel	4.7916665
240	7	7 to 10	2500 to <4000g at birth	1	malformaciones	2	cesárea	9	privada	8	H. especializado o de especialidades	tercer nivel	7
241	2	<=3	1000 to <1500g at birth	1	malformaciones		cesárea	9	privada	8	H. especializado o de especialidades	tercer nivel	0
242	5	4 to 6	750 to <1000g at birth	1	prematurez	1	cesárea	9	privada	8	H. especializado o de especialidades	tercer nivel	1
243	5	4 to 6	1500 to <2500g at birth	2	malformaciones	2	cesárea	9	privada	8	H. especializado o de especialidades	tercer nivel	3
244	2	<=3	<750g at birth	1	prematurez	1	parto cef-vag eutócico	9	privada	8	H. especializado o de especialidades	tercer nivel	0
245	7	7 to 10	<750g at birth	1	asfixiados	1	parto cef-vag eutócico	9	privada	8	H. especializado o de especialidades	tercer nivel	4
246	6	4 to 6	1500 to <2500g at birth	1	prematurez	2	cesárea	9	privada	8	H. especializado o de especialidades	tercer nivel	1
247	3	<=3	1000 to <1500g at birth	1	malformaciones	1	cesárea	9	privada	8	H. especializado o de especialidades	tercer nivel	0
248	6	4 to 6	1500 to <2500g at birth	2	malformaciones	1	cesárea	9	privada	8	H. especializado o de especialidades	tercer nivel	1
249	2	<=3	<750g at birth	1	prematurez	1	cesárea	9	privada	8	H. especializado o de especialidades	tercer nivel	1
250	8	7 to 10	750 to <1000g at birth	1	infecciones	1	cesárea	9	privada	8	H. especializado o de especialidades	tercer nivel	10
251	2	<=3	1000 to <1500g at birth	1	asfixiados	1	parto cef-vag eutócico	9	privada	8	H. especializado o de especialidades	tercer nivel	0
252	6	4 to 6	1000 to <1500g at birth	2	malformaciones	1	parto cef-vag eutócico	9	privada	8	H. especializado o de especialidades	tercer nivel	13
253	8	7 to 10	2500 to <4000g at birth	1	infecciones	1	cesárea	9	privada	8	H. especializado o de especialidades	tercer nivel	5
254	6	4 to 6	<750g at birth	1	infecciones	1	parto cef-vag eutócico	9	privada	8	H. especializado o de especialidades	tercer nivel	3
255	8	7 to 10	2500 to <4000g at birth	2	asfixiados	1	parto cef-vag eutócico	9	privada	8	H. especializado o de especialidades	tercer nivel	10
256	3	<=3	750 to <1000g at birth	1	infecciones	1	parto cef-vag eutócico	9	privada	8	H. especializado o de especialidades	tercer nivel	22
257	3	<=3	1500 to <2500g at birth	2	prematurez	1	parto cef-vag eutócico	9	privada	8	H. especializado o de especialidades	tercer nivel	18
258	4	4 to 6	1000 to <1500g at birth	1	prematurez	1	parto cef-vag eutócico	9	privada	8	H. especializado o de especialidades	tercer nivel	7.2993054
259	8	7 to 10	1000 to <1500g at birth	1	prematurez	1	cesárea	9	privada	8	H. especializado o de especialidades	tercer nivel	11
260	3	<=3	<750g at birth	1	prematurez	2	parto cef-vag eutócico	9	privada	8	H. especializado o de especialidades	tercer nivel	0
261	3	<=3	750 to <1000g at birth	1	asfixiados	1	cesárea	9	privada	8	H. especializado o de especialidades	tercer nivel	1
262	3	<=3	750 to <1000g at birth	1	malformaciones	1	cesárea	9	privada	8	H. especializado o de especialidades	tercer nivel	0
263	3	<=3	<750g at birth	1	prematurez	1	cesárea	9	privada	8	H. especializado o de especialidades	tercer nivel	4
264	1	<=3	<750g at birth	1	prematurez	1	parto cef-vag eutócico	9	privada	8	H. especializado o de especialidades	tercer nivel	0
265	7	7 to 10	1500 to <2500g at birth	1	asfixiados	1	cesárea	9	privada	8	H. especializado o de especialidades	tercer nivel	13
266	5	4 to 6	1000 to <1500g at birth	1	prematurez	1	cesárea	9	privada	8	H. especializado o de especialidades	tercer nivel	4
267	2	<=3	2500 to <4000g at birth	1	prematurez	2	cesárea	9	privada	8	H. especializado o de especialidades	tercer nivel	1
268			1500 to <2500g at birth	1	malformaciones	1	parto cef-vag eutócico	9	privada	8	H. especializado o de especialidades	tercer nivel	11
269	5	4 to 6	1000 to <1500g at birth	2	prematurez	1	cesárea	9	privada	8	H. especializado o de especialidades	tercer nivel	23
270	6	4 to 6	750 to <1000g at birth	1	prematurez	1	cesárea	9	privada	8	H. especializado o de especialidades	tercer nivel	6
271	7	7 to 10	750 to <1000g at birth	2	infecciones	1	cesárea	9	privada	8	H. especializado o de especialidades	tercer nivel	13
272	6	4 to 6	2500 to <4000g at birth	1	malformaciones	1	cesárea	9	privada	8	H. especializado o de especialidades	tercer nivel	4
273	2	<=3	1500 to <2500g at birth	1	malformaciones	1	cesárea	9	privada	8	H. especializado o de especialidades	tercer nivel	0
274	1	<=3	1000 to <1500g at birth	2	malformaciones	1		9	privada	8	H. especializado o de especialidades	tercer nivel	0
275	8	7 to 10	1000 to <1500g at birth	1	asfixiados	2	parto distócico	17	pública	4	Hospital General	segundo nivel	.11805555
276	8	7 to 10	4000 or more g at birth	1	asfixiados	2	parto cef-vag eutócico	2388	privada	9			.072916664
277	1	<=3	<750g at birth	1	prematurez	2	parto cef-vag eutócico	2819	pública	9	H. especializado o de especialidades	tercer nivel	.90069443
278	0	<=3	<750g at birth	1	prematurez	2	parto cef-vag eutócico	2819	pública	9	H. especializado o de especialidades	tercer nivel	.022916667
279	0	<=3	<750g at birth	1	prematurez	2	parto cef-vag eutócico	2819	pública	9	H. especializado o de especialidades	tercer nivel	.37569445
280	0	<=3	<750g at birth	2	prematurez	2	cesárea	2819	pública	9	H. especializado o de especialidades	tercer nivel	.40000001
281	6	4 to 6	1000 to <1500g at birth	2	prematurez	2	parto cef-vag eutócico	17	pública	4	Hospital General	segundo nivel	3.3020833
284	9	7 to 10	2500 to <4000g at birth	2	infecciones	2	cesárea	2205	pública	1	Hospital General	segundo nivel	10.558333
285	9	7 to 10		1	asfixiados	2	cesárea	2789	pública	9	H. especializado o de especialidades	tercer nivel	24.875
287	7	7 to 10	1500 to <2500g at birth	1	prematurez	1	parto cef-vag eutócico	41	pública	8	Hospital General	segundo nivel	1.3993056
288	5	4 to 6	2500 to <4000g at birth	1	asfixiados	2	cesárea	2937	pública	9	H. especializado o de especialidades	tercer nivel	7.375
290	9	7 to 10	2500 to <4000g at birth	1	asfixiados	3	cesárea	18	pública	1	Hospital General	segundo nivel	.16736111
291	8	7 to 10	1000 to <1500g at birth	1	asfixiados	3	cesárea	18	pública	1	Hospital General	segundo nivel	1.31875
292	6	4 to 6	1000 to <1500g at birth	1	prematurez	2	cesárea	2205	pública	1	Hospital General	segundo nivel	3
293	6	4 to 6	2500 to <4000g at birth	1	malformaciones	3	parto cef-vag eutócico	18	pública	1	Hospital General	segundo nivel	21.229166
295	7	7 to 10	1000 to <1500g at birth	1	prematurez	2	parto cef-vag eutócico	2902	pública	9	Hospital General	segundo nivel	.80555558
296	9	7 to 10	1500 to <2500g at birth	1	infecciones	2	parto cef-vag eutócico	2819	pública	9	H. especializado o de especialidades	tercer nivel	27.583334
297	9	7 to 10	2500 to <4000g at birth	1	malformaciones	2	cesárea	2851	privada	9	Hospital General	segundo nivel	2.0625
298	9	7 to 10	2500 to <4000g at birth	1	infecciones	3	cesárea	312	pública	1	Hospital General	segundo nivel	3.0208333
299	10	7 to 10	2500 to <4000g at birth	2	prematurez	3	parto cef-vag eutócico	312	pública	1	Hospital General	segundo nivel	9.5
300	9	7 to 10	1500 to <2500g at birth	1	infecciones	2	cesárea	2789	pública	9	H. especializado o de especialidades	tercer nivel	11
301	9	7 to 10	2500 to <4000g at birth	1	infecciones	3	parto cef-vag eutócico	312	pública	1	Hospital General	segundo nivel	3.3125
302	8	7 to 10	750 to <1000g at birth	1	prematurez	2	cesárea	2902	pública	9	Hospital General	segundo nivel	2.0833333
303	7	7 to 10	1500 to <2500g at birth	2	infecciones	3	parto distócico	1061	pública	6	Hospital General	segundo nivel	2.4111111
305	8	7 to 10	1500 to <2500g at birth	2	infecciones	1	parto cef-vag eutócico	41	pública	8	Hospital General	segundo nivel	5.748611
306	9	7 to 10	1000 to <1500g at birth	2	prematurez	2	cesárea	2819	pública	9	H. especializado o de especialidades	tercer nivel	3.3111112
307	6	4 to 6	<750g at birth	1	prematurez	2	cesárea	2819	pública	9	H. especializado o de especialidades	tercer nivel	.078472219
308	7	7 to 10	2500 to <4000g at birth	1	asfixiados	3	parto cef-vag eutócico	18	pública	1	Hospital General	segundo nivel	1.8333334
309	9	7 to 10	2500 to <4000g at birth	1	infecciones	3	cesárea	18	pública	1	Hospital General	segundo nivel	8.6986113
310	4	4 to 6	2500 to <4000g at birth	1	asfixiados	1	parto cef-vag eutócico	7	pública	8	H. especializado o de especialidades	tercer nivel	1.0145833
311	3	<=3		2	malformaciones	3	cesárea	2047	pública	7	Hospital General	segundo nivel	.30555555
312	7	7 to 10	750 to <1000g at birth	1	prematurez	3	parto cef-vag eutócico	18	pública	1	Hospital General	segundo nivel	9.4958334
313	6	4 to 6	2500 to <4000g at birth	1	asfixiados	3	parto cef-vag eutócico	18	pública	1	Hospital General	segundo nivel	10.111111
314	0	<=3	<750g at birth	2	prematurez	2	parto cef-vag eutócico	2819	pública	9	H. especializado o de especialidades	tercer nivel	.050694443
315	3	<=3	1500 to <2500g at birth	2	asfixiados	3	cesárea	18	pública	1	Hospital General	segundo nivel	.27083334
316	8	7 to 10	1000 to <1500g at birth	1	prematurez	2	cesárea	2819	pública	9	H. especializado o de especialidades	tercer nivel	2
317	2	<=3	1000 to <1500g at birth	1	asfixiados	2	cesárea	2819	pública	9	H. especializado o de especialidades	tercer nivel	2
318	0	<=3	<750g at birth	3	prematurez	2	parto cef-vag eutócico	2819	pública	9	H. especializado o de especialidades	tercer nivel	0
319	8	7 to 10	750 to <1000g at birth	2	prematurez	2	cesárea	2819	pública	9	H. especializado o de especialidades	tercer nivel	17
320	8	7 to 10	1000 to <1500g at birth	1	malformaciones	2	cesárea	2819	pública	9	H. especializado o de especialidades	tercer nivel	9
321	1	<=3		2	prematurez	2	parto distócico	2819	pública	9	H. especializado o de especialidades	tercer nivel	0
322	8	7 to 10	<750g at birth	2	prematurez	2	cesárea	2819	pública	9	H. especializado o de especialidades	tercer nivel	12
323	7	7 to 10	<750g at birth	1	prematurez	2	cesárea	2819	pública	9	H. especializado o de especialidades	tercer nivel	4.4993057
324	7	7 to 10	1500 to <2500g at birth	1	prematurez	2	cesárea	2819	pública	9	H. especializado o de especialidades	tercer nivel	2.5847223
326	8	7 to 10	1000 to <1500g at birth	1	prematurez	2	parto cef-vag eutócico	2819	pública	9	H. especializado o de especialidades	tercer nivel	24.29236
327	8	7 to 10	2500 to <4000g at birth	1	asfixiados	2		2789	pública	9	H. especializado o de especialidades	tercer nivel	14.048611
328	9	7 to 10	2500 to <4000g at birth	1	malformaciones	2	cesárea	2789	pública	9	H. especializado o de especialidades	tercer nivel	8.4569445
329	7	7 to 10	<750g at birth	2	asfixiados	1	cesárea	9	privada	8	H. especializado o de especialidades	tercer nivel	3
330	6	4 to 6	1500 to <2500g at birth	2	prematurez	1	cesárea	7	pública	8	H. especializado o de especialidades	tercer nivel	1.3986111
331	5	4 to 6	1500 to <2500g at birth	1	malformaciones	3	cesárea	2819	pública	9	H. especializado o de especialidades	tercer nivel	0
332	9	7 to 10	1000 to <1500g at birth	1	prematurez	3	cesárea	2819	pública	9	H. especializado o de especialidades	tercer nivel	10.059722
333			<750g at birth	1	infecciones	2	parto cef-vag eutócico	2205	pública	1	Hospital General	segundo nivel	25.454861
334	7	7 to 10	2500 to <4000g at birth	2	malformaciones	2	parto cef-vag eutócico	2205	pública	1	Hospital General	segundo nivel	.35555556
335	4	4 to 6	2500 to <4000g at birth	1	asfixiados	2	cesárea	2205	pública	1	Hospital General	segundo nivel	.29166666
336			2500 to <4000g at birth	1	asfixiados	3	parto cef-vag eutócico	272	pública	2	Hospital Básico	segundo nivel	.9375
338	3	<=3	2500 to <4000g at birth	1	otras	1	cesárea	7	pública	8	H. especializado o de especialidades	tercer nivel	5.0034723
339	9	7 to 10	1000 to <1500g at birth	1	prematurez	2	cesárea	2819	pública	9	H. especializado o de especialidades	tercer nivel	5.2131944
341	4	4 to 6	1000 to <1500g at birth	2	asfixiados	3	cesárea	2047	pública	7	Hospital General	segundo nivel	.1701389
342	7	7 to 10	1500 to <2500g at birth	1	infecciones	2	cesárea	2837	privada	9	H. especializado o de especialidades	tercer nivel	3.9465277
343	9	7 to 10	1500 to <2500g at birth	1	infecciones	3	parto cef-vag eutócico	2789	pública	9	H. especializado o de especialidades	tercer nivel	1.25
344	9	7 to 10	2500 to <4000g at birth	2	infecciones	2	parto cef-vag eutócico	2789	pública	9	H. especializado o de especialidades	tercer nivel	24.881945
345	10	7 to 10	2500 to <4000g at birth	1	asfixiados	3	parto cef-vag eutócico	18	pública	1	Hospital General	segundo nivel	1.7013888
346	7	7 to 10	<750g at birth	1	asfixiados	2	parto cef-vag eutócico	2902	pública	9	Hospital General	segundo nivel	2.0659723
347	1	<=3	<750g at birth	1	prematurez	1	cesárea	9	privada	8	H. especializado o de especialidades	tercer nivel	0
348	7	7 to 10	<750g at birth	1	prematurez	2	cesárea	9	privada	8	H. especializado o de especialidades	tercer nivel	3
349	2	<=3	750 to <1000g at birth	1	prematurez	1	cesárea	9	privada	8	H. especializado o de especialidades	tercer nivel	13
350	2	<=3	750 to <1000g at birth	1	prematurez	1	parto cef-vag eutócico	9	privada	8	H. especializado o de especialidades	tercer nivel	0
351	2	<=3	2500 to <4000g at birth	1	otras	1	cesárea	9	privada	8	H. especializado o de especialidades	tercer nivel	0
352	7	7 to 10	<750g at birth	1	asfixiados	2	cesárea	9	privada	8	H. especializado o de especialidades	tercer nivel	1
353	6	4 to 6	1000 to <1500g at birth	2	asfixiados	1	cesárea	9	privada	8	H. especializado o de especialidades	tercer nivel	10
354	7	7 to 10	1000 to <1500g at birth	2	malformaciones	1	cesárea	9	privada	8	H. especializado o de especialidades	tercer nivel	12
355			<750g at birth	1	prematurez	1	parto distócico	9	privada	8	H. especializado o de especialidades	tercer nivel	0
356	5	4 to 6	750 to <1000g at birth	1	prematurez	1	cesárea	9	privada	8	H. especializado o de especialidades	tercer nivel	1
357	5	4 to 6	1000 to <1500g at birth	1	malformaciones	1		9	privada	8	H. especializado o de especialidades	tercer nivel	9
358	5	4 to 6	<750g at birth	1	prematurez	1	cesárea	9	privada	8	H. especializado o de especialidades	tercer nivel	9
359	4	4 to 6	<750g at birth	1	malformaciones	3	parto cef-vag eutócico	9	privada	8	H. especializado o de especialidades	tercer nivel	2
360	1	<=3	1000 to <1500g at birth	1	prematurez	1	cesárea	9	privada	8	H. especializado o de especialidades	tercer nivel	0
361	1	<=3	1500 to <2500g at birth	1	prematurez	1	cesárea	9	privada	8	H. especializado o de especialidades	tercer nivel	0
362	9	7 to 10	1000 to <1500g at birth	2	asfixiados	3	cesárea	312	pública	1	Hospital General	segundo nivel	1.4270834
363			1000 to <1500g at birth	1	asfixiados	3	parto cef-vag eutócico	312	pública	1	Hospital General	segundo nivel	9.854167
364	9	7 to 10	1500 to <2500g at birth	1	infecciones	3	parto cef-vag eutócico	312	pública	1	Hospital General	segundo nivel	2.8055556
365	7	7 to 10	1000 to <1500g at birth	1	infecciones	3	parto cef-vag eutócico	312	pública	1	Hospital General	segundo nivel	3.4965277
366			2500 to <4000g at birth	1	asfixiados	3	cesárea	312	pública	1	Hospital General	segundo nivel	4.2708335
367	6	4 to 6	1000 to <1500g at birth	1	prematurez	1	cesárea	41	pública	8	Hospital General	segundo nivel	6.1840277
368	8	7 to 10	1500 to <2500g at birth	1	malformaciones	3	parto cef-vag eutócico	1061	pública	6	Hospital General	segundo nivel	6.6777778
369	6	4 to 6	2500 to <4000g at birth	1	malformaciones	3	cesárea	18	pública	1	Hospital General	segundo nivel	2.1354167
370	7	7 to 10	<750g at birth	1	prematurez	2	cesárea	2815	privada	9	Centro de salud tipo C	primer nivel	1.875
371	9	7 to 10	1000 to <1500g at birth	1	prematurez	2	cesárea	2815	privada	9	Centro de salud tipo C	primer nivel	3.4236112
372	10	7 to 10	1500 to <2500g at birth	2	otras	2	parto cef-vag eutócico	2789	pública	9	H. especializado o de especialidades	tercer nivel	4.4166665
373	8	7 to 10	1500 to <2500g at birth	1	malformaciones	2	parto cef-vag eutócico	2819	pública	9	H. especializado o de especialidades	tercer nivel	11.8875
374	8	7 to 10	1000 to <1500g at birth	1	prematurez	2	cesárea	2819	pública	9	H. especializado o de especialidades	tercer nivel	2.0590277
375	2	<=3	2500 to <4000g at birth	1	asfixiados	3	parto cef-vag eutócico	272	pública	2	Hospital Básico	segundo nivel	.51041669
376	9	7 to 10	2500 to <4000g at birth	1	asfixiados	3	parto cef-vag eutócico	272	pública	2	Hospital Básico	segundo nivel	2.2916667
377	8	7 to 10	1000 to <1500g at birth	1	prematurez	2	cesárea	2819	pública	9	H. especializado o de especialidades	tercer nivel	22.441668
378	8	7 to 10	1000 to <1500g at birth	2	asfixiados	2	cesárea	2837	privada	9	H. especializado o de especialidades	tercer nivel	4.7361112
379	8	7 to 10	1500 to <2500g at birth	1	prematurez	2	cesárea	2205	pública	1	Hospital General	segundo nivel	13.634027
380	7	7 to 10	2500 to <4000g at birth	1	asfixiados	2	parto cef-vag eutócico	2993	pública	9	Centro de salud tipo C	primer nivel	.14583333
381	6	4 to 6	1500 to <2500g at birth	2	prematurez	1	parto cef-vag eutócico	41	pública	8	Hospital General	segundo nivel	.7340278
382	4	4 to 6	2500 to <4000g at birth	1	asfixiados	3	parto cef-vag eutócico	18	pública	1	Hospital General	segundo nivel	2.3194444
383	8	7 to 10	2500 to <4000g at birth	1	asfixiados	3	parto cef-vag eutócico	18	pública	1	Hospital General	segundo nivel	2
384	7	7 to 10	750 to <1000g at birth	2	prematurez	1	parto cef-vag eutócico	7	pública	8	H. especializado o de especialidades	tercer nivel	1.2152778
385	9	7 to 10	2500 to <4000g at birth	1	otras	1	parto cef-vag eutócico	7	pública	8	H. especializado o de especialidades	tercer nivel	.12777779
386	0	<=3	<750g at birth	1	prematurez	2	parto cef-vag eutócico	2815	privada	9	Centro de salud tipo C	primer nivel	.6875
387	9	7 to 10	1500 to <2500g at birth	1	infecciones	3	parto cef-vag eutócico	18	pública	1	Hospital General	segundo nivel	5.4583335
388	9	7 to 10	1500 to <2500g at birth	1	prematurez	2	cesárea	2789	pública	9	H. especializado o de especialidades	tercer nivel	21.260416
389	6	4 to 6	1000 to <1500g at birth	2	asfixiados	3	parto cef-vag eutócico	18	pública	1	Hospital General	segundo nivel	4.8888888
390	8	7 to 10	1000 to <1500g at birth	1	asfixiados	2	cesárea	2902	pública	9	Hospital General	segundo nivel	18.112499
391	8	7 to 10	1500 to <2500g at birth	2	infecciones	1	parto cef-vag eutócico	9	pública	5	Hospital General	segundo nivel	4.7222223
392	5	4 to 6	1500 to <2500g at birth	1	infecciones	1	parto cef-vag eutócico	9	pública	5	Hospital General	segundo nivel	1.3576388
393	3	<=3	<750g at birth	1	prematurez	2	parto distócico	22	pública	4	Hospital General	segundo nivel	.010416667
394	6	4 to 6	750 to <1000g at birth	1	prematurez	2	parto cef-vag eutócico	77	pública	5	Hospital Básico	segundo nivel	.19097222
395	10	7 to 10	1500 to <2500g at birth	2	infecciones	3	parto cef-vag eutócico	2819	pública	7	H. especializado o de especialidades	tercer nivel	16.579861
396	8	7 to 10	1500 to <2500g at birth	1	otras	3	parto cef-vag eutócico	18	pública	1	Hospital General	segundo nivel	17
397	6	4 to 6	1000 to <1500g at birth	1	asfixiados	2	cesárea	9	privada	8	H. especializado o de especialidades	tercer nivel	2
398	1	<=3	1500 to <2500g at birth	1	asfixiados	1	cesárea	9	privada	8	H. especializado o de especialidades	tercer nivel	0
399	5	4 to 6	2500 to <4000g at birth	2	malformaciones	1	parto cef-vag eutócico	9	privada	8	H. especializado o de especialidades	tercer nivel	3
400	7	7 to 10	1500 to <2500g at birth	1	prematurez	2	cesárea	9	privada	8	H. especializado o de especialidades	tercer nivel	1
401	6	4 to 6	750 to <1000g at birth	3	prematurez	1	cesárea	9	privada	8	H. especializado o de especialidades	tercer nivel	6
402	1	<=3	2500 to <4000g at birth	1	malformaciones	2	cesárea	9	privada	8	H. especializado o de especialidades	tercer nivel	0
403	4	4 to 6	1000 to <1500g at birth	1	malformaciones	1	parto cef-vag eutócico	9	privada	8	H. especializado o de especialidades	tercer nivel	0
404	0	<=3	1500 to <2500g at birth	3	malformaciones	1	cesárea	41	pública	8	Hospital General	segundo nivel	.041666668
405	6	4 to 6	1500 to <2500g at birth	1	asfixiados	1	cesárea	41	pública	8	Hospital General	segundo nivel	3.45
406	5	4 to 6	<750g at birth	1	prematurez	2	parto cef-vag eutócico	2819	pública	9	H. especializado o de especialidades	tercer nivel	.058333334
407	7	7 to 10	1000 to <1500g at birth	1	prematurez	2	parto cef-vag eutócico	2819	pública	9	H. especializado o de especialidades	tercer nivel	2.2381945
408	4	4 to 6	1000 to <1500g at birth	1	prematurez	3	parto cef-vag eutócico	18	pública	1	Hospital General	segundo nivel	.12847222
409	9	7 to 10	1500 to <2500g at birth	1	prematurez		cesárea	2789	privada	4		segundo nivel	20.836111
410	6	4 to 6	1000 to <1500g at birth	1	prematurez	1	parto cef-vag eutócico	12	pública	5	Hospital Básico	segundo nivel	.27638888
411	8	7 to 10	750 to <1000g at birth	1	prematurez	2	cesárea	2902	pública	9	Hospital General	segundo nivel	4.4722223
412	7	7 to 10	1500 to <2500g at birth	1	infecciones	1	cesárea	9	privada	8	H. especializado o de especialidades	tercer nivel	0
413	9	7 to 10	2500 to <4000g at birth	1	infecciones	1	parto cef-vag eutócico	9	privada	8	H. especializado o de especialidades	tercer nivel	1
414	2	<=3	2500 to <4000g at birth	2	otras	1	cesárea	9	privada	8	H. especializado o de especialidades	tercer nivel	0
415	9	7 to 10	750 to <1000g at birth	1	infecciones	3	cesárea	2819	pública	9	H. especializado o de especialidades	tercer nivel	.66111112
416	7	7 to 10	750 to <1000g at birth	3	prematurez	2	parto cef-vag eutócico	2815	privada	9	Centro de salud tipo C	primer nivel	.80972224
417	1	<=3	1500 to <2500g at birth	1	prematurez	3	cesárea	2815	privada	9	Centro de salud tipo C	primer nivel	23.652082
418	8	7 to 10	2500 to <4000g at birth	1	asfixiados	2	parto cef-vag eutócico	2815	privada	9	Centro de salud tipo C	primer nivel	.25555557
419	7	7 to 10	1000 to <1500g at birth	1	prematurez	3	parto cef-vag eutócico	2744	pública	3	Hospital General	segundo nivel	13.218056
420	5	4 to 6	750 to <1000g at birth	1	prematurez	3	parto cef-vag eutócico	18	pública	1	Hospital General	segundo nivel	7.6597223
421	5	4 to 6	2500 to <4000g at birth	1	asfixiados	3	cesárea	18	pública	1	Hospital General	segundo nivel	2.09375
422	4	4 to 6	2500 to <4000g at birth	1	malformaciones	3	parto cef-vag eutócico	18	pública	1	Hospital General	segundo nivel	.14305556
423	6	4 to 6	1000 to <1500g at birth	1	prematurez	3	cesárea	18	pública	1	Hospital General	segundo nivel	6.1527777
424	1	<=3	<750g at birth	1	prematurez	2	cesárea	2819	pública	9	H. especializado o de especialidades	tercer nivel	.034722224
425	8	7 to 10	1500 to <2500g at birth	3	malformaciones	2	cesárea	2789	pública	9	H. especializado o de especialidades	tercer nivel	3.4166667
426	9	7 to 10	1000 to <1500g at birth	1	prematurez	1	parto cef-vag eutócico	10	privada		H. especializado o de especialidades	tercer nivel	1.2083334
427			1000 to <1500g at birth	1	prematurez	2	parto cef-vag eutócico	2819	pública	9	H. especializado o de especialidades	tercer nivel	.0013888889
428			2500 to <4000g at birth	2	infecciones	2	parto cef-vag eutócico	2819	pública	9	H. especializado o de especialidades	tercer nivel	.3263889
429			2500 to <4000g at birth	1	asfixiados	3	parto cef-vag eutócico	312	pública	1	Hospital General	segundo nivel	.31944445
430	7	7 to 10	<750g at birth	2	prematurez	2	cesárea	2205	pública	1	Hospital General	segundo nivel	3.7819445
431	8	7 to 10	1500 to <2500g at birth	1	infecciones	3	parto cef-vag eutócico	1061	pública	6	Hospital General	segundo nivel	3.2673612
432	8	7 to 10	1000 to <1500g at birth	1	asfixiados	3	parto cef-vag eutócico	1061	pública	6	Hospital General	segundo nivel	2.136111
433	7	7 to 10	750 to <1000g at birth	2	prematurez	2	parto cef-vag eutócico	2902	pública	9	Hospital General	segundo nivel	15
434	5	4 to 6	750 to <1000g at birth	1	infecciones	3	cesárea	14	pública	7	H. especializado o de especialidades	tercer nivel	2.5347223
435	8	7 to 10	2500 to <4000g at birth	1	infecciones	1	cesárea	14	pública	7	H. especializado o de especialidades	tercer nivel	.83333331
436	10	7 to 10	1500 to <2500g at birth	2	infecciones	1	cesárea	14	pública	7	H. especializado o de especialidades	tercer nivel	2.9937501
437	1	<=3	<750g at birth	1	prematurez	1	cesárea	9	privada	8	H. especializado o de especialidades	tercer nivel	0
438	4	4 to 6	1000 to <1500g at birth	3	infecciones	1	parto cef-vag eutócico	9	privada	8	H. especializado o de especialidades	tercer nivel	9
439	4	4 to 6	1000 to <1500g at birth	2	asfixiados	1	parto cef-vag eutócico	14	pública	7	H. especializado o de especialidades	tercer nivel	4.1145835
440	8	7 to 10	2500 to <4000g at birth	1	infecciones	1	parto distócico	14	pública	7	H. especializado o de especialidades	tercer nivel	.70208335
441	8	7 to 10	1000 to <1500g at birth	2	malformaciones	1	parto cef-vag eutócico	7	pública	8	H. especializado o de especialidades	tercer nivel	12.938194
442	9	7 to 10	2500 to <4000g at birth	2	infecciones	1	cesárea	14	pública	7	H. especializado o de especialidades	tercer nivel	5.6006947
443	6	4 to 6	1500 to <2500g at birth	1	malformaciones	1	cesárea	7	pública	8	H. especializado o de especialidades	tercer nivel	.12638889
444	1	<=3	2500 to <4000g at birth	1	malformaciones	1	cesárea	9	privada	8	H. especializado o de especialidades	tercer nivel	0
445	5	4 to 6	2500 to <4000g at birth	2	asfixiados	1	cesárea	7	pública	8	H. especializado o de especialidades	tercer nivel	1.7333333
446	6	4 to 6	750 to <1000g at birth	1	prematurez	2	cesárea	9	privada	8	H. especializado o de especialidades	tercer nivel	1
447	4	4 to 6	<750g at birth	2	infecciones	1	cesárea	9	privada	8	H. especializado o de especialidades	tercer nivel	6
448	7	7 to 10	1500 to <2500g at birth	1	prematurez	1	cesárea	9	privada	8	H. especializado o de especialidades	tercer nivel	0
449	5	4 to 6	<750g at birth	1	infecciones	1	parto cef-vag eutócico	9	privada	8	H. especializado o de especialidades	tercer nivel	1
450	4	4 to 6	1500 to <2500g at birth	1	prematurez	1	cesárea	9	privada	8	H. especializado o de especialidades	tercer nivel	1
451	6	4 to 6	<750g at birth	1	asfixiados	1	cesárea	9	privada	8	H. especializado o de especialidades	tercer nivel	4
452	3	<=3	1000 to <1500g at birth	3	otras	1	cesárea	9	privada	8	H. especializado o de especialidades	tercer nivel	0
453	8	7 to 10	1000 to <1500g at birth	1	otras	1	cesárea	9	privada	8	H. especializado o de especialidades	tercer nivel	23
454	9	7 to 10	2500 to <4000g at birth	1	asfixiados	2	cesárea	2902	pública	9	Hospital General	segundo nivel	7.717361
455	9	7 to 10	1500 to <2500g at birth	1	prematurez	2	parto distócico	2902	pública	9	Hospital General	segundo nivel	8.0812502
456	8	7 to 10	1500 to <2500g at birth	1	prematurez	2	cesárea	2902	pública	9	Hospital General	segundo nivel	0
457			1000 to <1500g at birth	2	asfixiados	1	cesárea	14	pública	7	H. especializado o de especialidades	tercer nivel	.0625
458	10	7 to 10	2500 to <4000g at birth	2	infecciones	2	parto cef-vag eutócico	2789	pública	9	H. especializado o de especialidades	tercer nivel	25.180555
459	5	4 to 6	1000 to <1500g at birth	1	asfixiados	1	cesárea	9	pública	5	Hospital General	segundo nivel	.33333334
461	2	<=3	2500 to <4000g at birth	2	infecciones	2	parto cef-vag eutócico	2902	pública	9	Hospital General	segundo nivel	.85416669
462	7	7 to 10	1500 to <2500g at birth	1	malformaciones	1	cesárea	13	pública	5	Hospital Básico	segundo nivel	.41666666
463	0	<=3	750 to <1000g at birth	1	prematurez	2	cesárea	10	pública	5	Hospital General	segundo nivel	.034722224
464	8	7 to 10	1500 to <2500g at birth	2	prematurez	2	parto distócico	17	pública	4	Hospital General	segundo nivel	.31944445
465			1500 to <2500g at birth	1	infecciones	3	parto cef-vag eutócico	312	pública	1	Hospital General	segundo nivel	1.2916666
466	1	<=3	1000 to <1500g at birth	1	prematurez	2	parto distócico	2819	pública	9	H. especializado o de especialidades	tercer nivel	0
467	9	7 to 10	2500 to <4000g at birth	1	asfixiados	3	parto cef-vag eutócico	18	pública	1	Hospital General	segundo nivel	.20833333
468	9	7 to 10	1000 to <1500g at birth	1	prematurez	3	cesárea	2815	privada	9	Centro de salud tipo C	primer nivel	8.6493053
469	1	<=3	750 to <1000g at birth	1	asfixiados	2	cesárea	17	pública	4	Hospital General	segundo nivel	.21944444
470	2	<=3	1500 to <2500g at birth	2	malformaciones	2	cesárea	2837	privada	9	H. especializado o de especialidades	tercer nivel	.097222224
471	9	7 to 10	1000 to <1500g at birth	1	infecciones	1	cesárea	14	pública	7	H. especializado o de especialidades	tercer nivel	2.676389
472	9	7 to 10	1500 to <2500g at birth	2	infecciones	1	cesárea	14	pública	7	H. especializado o de especialidades	tercer nivel	1.8111111
473	6	4 to 6	1000 to <1500g at birth	1	infecciones	1	parto cef-vag eutócico	14	pública	7	H. especializado o de especialidades	tercer nivel	3.9479167
474	9	7 to 10	2500 to <4000g at birth	1	infecciones	1	cesárea	14	pública	7	H. especializado o de especialidades	tercer nivel	1.5625
475	9	7 to 10	2500 to <4000g at birth	1	infecciones	1	cesárea	14	pública	7	H. especializado o de especialidades	tercer nivel	1.5625
476	5	4 to 6	4000 or more g at birth	2	malformaciones	1	cesárea	14	pública	7	H. especializado o de especialidades	tercer nivel	.66041666
477	7	7 to 10	1500 to <2500g at birth	2	prematurez	3	cesárea	2744	pública	3	Hospital General	segundo nivel	.069444448
478	6	4 to 6	<750g at birth	3	prematurez	1	cesárea	7	pública	8	H. especializado o de especialidades	tercer nivel	3.8576388
479	2	<=3	750 to <1000g at birth	2	prematurez	1	parto cef-vag eutócico	7	pública	8	H. especializado o de especialidades	tercer nivel	.16875
480			2500 to <4000g at birth	1	asfixiados	3	cesárea	18	pública	1	Hospital General	segundo nivel	.46875
481	3	<=3	1500 to <2500g at birth	1	prematurez	3	cesárea	18	pública	1	Hospital General	segundo nivel	2.4625001
482	5	4 to 6	4000 or more g at birth	1	asfixiados	3	cesárea	18	pública	1	Hospital General	segundo nivel	.95902777
483	8	7 to 10	<750g at birth	1	asfixiados	2	cesárea	2494	pública	6	Hospital General	segundo nivel	1.0833334
484	9	7 to 10	1500 to <2500g at birth	1	prematurez	2	cesárea	2494	pública	6	Hospital General	segundo nivel	2.6222222
485	4	4 to 6	750 to <1000g at birth	1	prematurez	2	cesárea	2494	pública	6	Hospital General	segundo nivel	5
486	7	7 to 10	750 to <1000g at birth	1	prematurez	2	cesárea	2494	pública	6	Hospital General	segundo nivel	11.652778
487			1500 to <2500g at birth	1	infecciones	2	parto cef-vag eutócico	2494	pública	6	Hospital General	segundo nivel	24.097221
488	9	7 to 10	1500 to <2500g at birth	2	malformaciones	2	cesárea	2494	pública	6	Hospital General	segundo nivel	4.4333334
489	7	7 to 10	750 to <1000g at birth	3	infecciones	2	parto cef-vag eutócico	2494	pública	6	Hospital General	segundo nivel	7.865972
490	9	7 to 10	1000 to <1500g at birth	3	malformaciones	2	cesárea	2494	pública	6	Hospital General	segundo nivel	21.197916
491	9	7 to 10	1500 to <2500g at birth	1	malformaciones	2	cesárea	2494	pública	6	Hospital General	segundo nivel	8.114583
492	2	<=3	2500 to <4000g at birth	2	malformaciones	2	cesárea	2494	pública	6	Hospital General	segundo nivel	1.18125
493	7	7 to 10	<750g at birth	1	prematurez	2	cesárea	2494	pública	6	Hospital General	segundo nivel	1.0215278
494	2	<=3	2500 to <4000g at birth	1	asfixiados	3	parto cef-vag eutócico	2494	pública	6	Hospital General	segundo nivel	1.9027778
495	9	7 to 10	2500 to <4000g at birth	1	malformaciones	2	parto distócico	2494	pública	6	Hospital General	segundo nivel	.56736112
496	6	4 to 6	<750g at birth	2	prematurez	2	cesárea	2494	pública	6	Hospital General	segundo nivel	.52083331
498	7	7 to 10	1000 to <1500g at birth	1	prematurez	3	cesárea	312	pública	1	Hospital General	segundo nivel	2.5694444
499	6	4 to 6	<750g at birth	1	prematurez	3	parto cef-vag eutócico	312	pública	1	Hospital General	segundo nivel	3.4993055
500	10	7 to 10	1500 to <2500g at birth	1	asfixiados	3	parto cef-vag eutócico	312	pública	1	Hospital General	segundo nivel	2.8680556
501	10	7 to 10	2500 to <4000g at birth	2	prematurez	3	cesárea	312	pública	1	Hospital General	segundo nivel	1.0034722
502	6	4 to 6	1000 to <1500g at birth	3	asfixiados	3	parto cef-vag eutócico	2763	pública	3	Hospital General	segundo nivel	.35347223
503	9	7 to 10	1500 to <2500g at birth	2	infecciones	2	cesárea	2494	pública	6	Hospital General	segundo nivel	3.05
504	7	7 to 10	1500 to <2500g at birth	3	asfixiados	2	cesárea	2494	pública	6	Hospital General	segundo nivel	3
505	4	4 to 6	1500 to <2500g at birth	2	asfixiados	3	cesárea	312	pública	1	Hospital General	segundo nivel	.041666668
506				1	infecciones	3	parto cef-vag eutócico	312	pública	1	Hospital General	segundo nivel	21.211805
507	9	7 to 10	2500 to <4000g at birth	1	malformaciones	2	parto cef-vag eutócico	2494	pública	6	Hospital General	segundo nivel	17.25
508	0	<=3	<750g at birth	1	prematurez	3	cesárea	2744	pública	3	Hospital General	segundo nivel	.0034722222
509	7	7 to 10	<750g at birth	2	prematurez	2	parto distócico	2902	pública	9	Hospital General	segundo nivel	.98750001
510	9	7 to 10	1500 to <2500g at birth	1	infecciones	2	cesárea	2205	pública	1	Hospital General	segundo nivel	2.1972222
511			1500 to <2500g at birth	1	infecciones	3	parto cef-vag eutócico	272	pública	2	Hospital Básico	segundo nivel	2.25
512			2500 to <4000g at birth	1	infecciones	3	cesárea	312	pública	1	Hospital General	segundo nivel	1.8819444
513	2	<=3	750 to <1000g at birth	1	malformaciones	2	cesárea	2819	pública	9	H. especializado o de especialidades	tercer nivel	.013888889
514	8	7 to 10	1000 to <1500g at birth	2	prematurez		cesárea	2819	pública	9	H. especializado o de especialidades	tercer nivel	.39444444
515	8	7 to 10	1000 to <1500g at birth	1	asfixiados	3	parto cef-vag eutócico	312	pública	1	Hospital General	segundo nivel	.080555558
516	4	4 to 6	2500 to <4000g at birth	2	asfixiados	3	cesárea	312	pública	1	Hospital General	segundo nivel	10.104167
517	9	7 to 10	1500 to <2500g at birth	1	infecciones	3	parto cef-vag eutócico	312	pública	1	Hospital General	segundo nivel	13.052083
518	5	4 to 6	1500 to <2500g at birth	2	prematurez	2	parto cef-vag eutócico	86	pública	6	Hospital Básico	segundo nivel	.069444448
519	9	7 to 10	1500 to <2500g at birth	3	prematurez	3	parto cef-vag eutócico	312	pública	1	Hospital General	segundo nivel	7.2604165
520	8	7 to 10	<750g at birth	1	asfixiados	3	cesárea	312	pública	1	Hospital General	segundo nivel	3.2847223
521			2500 to <4000g at birth	1	asfixiados	3	parto cef-vag eutócico	312	pública	1	Hospital General	segundo nivel	.42708334
522	3	<=3	2500 to <4000g at birth	1	prematurez	3	parto cef-vag eutócico	312	pública	1	Hospital General	segundo nivel	4.2986112
523	8	7 to 10	750 to <1000g at birth	1	prematurez	2	cesárea	2902	pública	9	Hospital General	segundo nivel	5.1979165
524	7	7 to 10	<750g at birth	2	infecciones	2	cesárea	2902	pública	9	Hospital General	segundo nivel	3.1736112
525	5	4 to 6	750 to <1000g at birth	1	prematurez	2	parto distócico	2902	pública	9	Hospital General	segundo nivel	1.2784722
526	0	<=3	1500 to <2500g at birth	1	prematurez	3	cesárea	2205	pública	1	Hospital General	segundo nivel	1.1333333
527	0	<=3	1000 to <1500g at birth	1	prematurez	2	cesárea	2205	pública	1	Hospital General	segundo nivel	7.3125
528	7	7 to 10	2500 to <4000g at birth	1	asfixiados	1	parto cef-vag eutócico	7	privada	8		segundo nivel	1.0208334
529	8	7 to 10	1000 to <1500g at birth	1	malformaciones	1	cesárea	9	privada	8	H. especializado o de especialidades	tercer nivel	4
530	1	<=3	1000 to <1500g at birth	1	asfixiados	1	parto cef-vag eutócico	9	privada	8	H. especializado o de especialidades	tercer nivel	0
531	4	4 to 6	1500 to <2500g at birth	2	malformaciones	1	cesárea	9	privada	8	H. especializado o de especialidades	tercer nivel	9
532	3	<=3	2500 to <4000g at birth	1	malformaciones	2	cesárea	9	privada	8	H. especializado o de especialidades	tercer nivel	0
533	4	4 to 6	750 to <1000g at birth	1	malformaciones	1	cesárea	9	privada	8	H. especializado o de especialidades	tercer nivel	9
534	3	<=3	1000 to <1500g at birth	1	malformaciones	1	cesárea	9	privada	8	H. especializado o de especialidades	tercer nivel	0
535	4	4 to 6	1000 to <1500g at birth	1	asfixiados	3	parto cef-vag eutócico	1061	pública	6	Hospital General	segundo nivel	.35416666
536	1	<=3	<750g at birth	1	prematurez	2	cesárea	9	privada	8	H. especializado o de especialidades	tercer nivel	0
537	6	4 to 6	<750g at birth	1	asfixiados	1	cesárea	9	privada	8	H. especializado o de especialidades	tercer nivel	3
538	6	4 to 6	<750g at birth	1	asfixiados	1	cesárea	9	privada	8	H. especializado o de especialidades	tercer nivel	2
539	8	7 to 10	2500 to <4000g at birth	1	malformaciones	1	cesárea	9	privada	8	H. especializado o de especialidades	tercer nivel	21
540	6	4 to 6	<750g at birth	1	asfixiados	1	cesárea	9	privada	8	H. especializado o de especialidades	tercer nivel	0
541	6	4 to 6	<750g at birth	1	asfixiados	1	cesárea	9	privada	8	H. especializado o de especialidades	tercer nivel	0
542	1	<=3	<750g at birth	2	prematurez	1	cesárea	9	privada	8	H. especializado o de especialidades	tercer nivel	0
543	5	4 to 6	750 to <1000g at birth	1	infecciones	2	cesárea	9	privada	8	H. especializado o de especialidades	tercer nivel	5
544	1	<=3	750 to <1000g at birth	1	prematurez	1	cesárea	9	privada	8	H. especializado o de especialidades	tercer nivel	0
545	7	7 to 10	1500 to <2500g at birth	1	infecciones	1	cesárea	9	privada	8	H. especializado o de especialidades	tercer nivel	17
546	6	4 to 6	1000 to <1500g at birth	1	malformaciones	1	cesárea	9	privada	8	H. especializado o de especialidades	tercer nivel	14
547	6	4 to 6	1000 to <1500g at birth	1	malformaciones	1	cesárea	9	privada	8	H. especializado o de especialidades	tercer nivel	2
548	6	4 to 6	4000 or more g at birth	1	malformaciones	1	cesárea	9	privada	8	H. especializado o de especialidades	tercer nivel	2
549	4	4 to 6	750 to <1000g at birth	1	infecciones	2	cesárea	9	privada	8	H. especializado o de especialidades	tercer nivel	11
550	6	4 to 6	<750g at birth	1	infecciones	1	cesárea	9	privada	8	H. especializado o de especialidades	tercer nivel	6
551	6	4 to 6	1000 to <1500g at birth	1	asfixiados	2	cesárea	9	privada	8	H. especializado o de especialidades	tercer nivel	2
552	1	<=3	2500 to <4000g at birth	1	prematurez	1	cesárea	9	privada	8	H. especializado o de especialidades	tercer nivel	0
553	4	4 to 6	750 to <1000g at birth	1	malformaciones	1	cesárea	9	privada	8	H. especializado o de especialidades	tercer nivel	12
554	8	7 to 10	1500 to <2500g at birth	1	infecciones	2	cesárea	9	privada	8	H. especializado o de especialidades	tercer nivel	0
555	5	4 to 6	750 to <1000g at birth	1	malformaciones	2	cesárea	9	privada	8	H. especializado o de especialidades	tercer nivel	6
556	4	4 to 6	750 to <1000g at birth	1	malformaciones	2	cesárea	9	privada	8	H. especializado o de especialidades	tercer nivel	11
557	4	4 to 6	1000 to <1500g at birth	1	infecciones	1	cesárea	9	privada	8	H. especializado o de especialidades	tercer nivel	6
558	8	7 to 10	1500 to <2500g at birth	1	prematurez	1	cesárea	9	privada	8	H. especializado o de especialidades	tercer nivel	2
559	6	4 to 6	750 to <1000g at birth	1	asfixiados	2	cesárea	9	privada	8	H. especializado o de especialidades	tercer nivel	2
560	7	7 to 10	1500 to <2500g at birth	1	prematurez	1	cesárea	9	privada	8	H. especializado o de especialidades	tercer nivel	1
561	1	<=3	<750g at birth	1	malformaciones	1	cesárea	9	privada	8	H. especializado o de especialidades	tercer nivel	0
562	6	4 to 6	1000 to <1500g at birth	2	infecciones		cesárea	9	privada	8	H. especializado o de especialidades	tercer nivel	8
563	2	<=3	1000 to <1500g at birth	2	infecciones	1	cesárea	9	privada	8	H. especializado o de especialidades	tercer nivel	21
564	1	<=3	1000 to <1500g at birth	1	malformaciones	1	cesárea	9	privada	8	H. especializado o de especialidades	tercer nivel	0
565	1	<=3	1500 to <2500g at birth	2	malformaciones	2	cesárea	9	privada	8	H. especializado o de especialidades	tercer nivel	0
566	4	4 to 6	1500 to <2500g at birth	1	prematurez	1	cesárea	9	privada	8	H. especializado o de especialidades	tercer nivel	0
567	8	7 to 10	2500 to <4000g at birth	2	malformaciones	1	cesárea	9	privada	8	H. especializado o de especialidades	tercer nivel	1
568	6	4 to 6	750 to <1000g at birth	1	malformaciones	3	cesárea	9	privada	8	H. especializado o de especialidades	tercer nivel	2
569	1	<=3	1500 to <2500g at birth	2	malformaciones	1	cesárea	9	privada	8	H. especializado o de especialidades	tercer nivel	0
570	4	4 to 6	750 to <1000g at birth	1	asfixiados	1	cesárea	9	privada	8	H. especializado o de especialidades	tercer nivel	0
571	5	4 to 6	2500 to <4000g at birth	1	malformaciones	1	cesárea	10	pública	5	Hospital General	segundo nivel	.22569445
572	6	4 to 6	1500 to <2500g at birth	1	malformaciones	2	cesárea	9	privada	8	H. especializado o de especialidades	tercer nivel	12
573	9	7 to 10	1500 to <2500g at birth	1	asfixiados	2	cesárea	10	pública	5	Hospital General	segundo nivel	22.597221
574	5	4 to 6	<750g at birth	1	prematurez	1	cesárea	9	privada	8	H. especializado o de especialidades	tercer nivel	0
575	5	4 to 6	1500 to <2500g at birth	3	prematurez	1	cesárea	9	privada	8	H. especializado o de especialidades	tercer nivel	1
576	3	<=3	1500 to <2500g at birth	1	malformaciones	1	cesárea	9	privada	8	H. especializado o de especialidades	tercer nivel	1
577	3	<=3	1000 to <1500g at birth	1	prematurez	2	parto cef-vag eutócico	10	pública	5	Hospital General	segundo nivel	.11111111
578	8	7 to 10	1500 to <2500g at birth	1	malformaciones	1	cesárea	9	privada	8	H. especializado o de especialidades	tercer nivel	27
579	1	<=3	<750g at birth	1	prematurez	1	cesárea	9	privada	8	H. especializado o de especialidades	tercer nivel	0
580	1	<=3	1500 to <2500g at birth	1	malformaciones	1	cesárea	9	privada	8	H. especializado o de especialidades	tercer nivel	0
581	3	<=3	2500 to <4000g at birth	1	malformaciones	1	cesárea	9	privada	8	H. especializado o de especialidades	tercer nivel	2
582	4	4 to 6	750 to <1000g at birth	1	prematurez	1	cesárea	9	privada	8	H. especializado o de especialidades	tercer nivel	3
583	5	4 to 6	<750g at birth	1	infecciones	1	cesárea	9	privada	8	H. especializado o de especialidades	tercer nivel	0
584	3	<=3	2500 to <4000g at birth	2	malformaciones	1	cesárea	9	privada	8	H. especializado o de especialidades	tercer nivel	0
585	4	4 to 6	<750g at birth	1	asfixiados	1	cesárea	9	privada	8	H. especializado o de especialidades	tercer nivel	1
586	7	7 to 10	1000 to <1500g at birth	1	infecciones	1	cesárea	9	privada	8	H. especializado o de especialidades	tercer nivel	1
587	7	7 to 10	1500 to <2500g at birth	1	asfixiados	1	parto cef-vag eutócico	9	privada	8	H. especializado o de especialidades	tercer nivel	1
588			1000 to <1500g at birth	1	asfixiados	1	parto cef-vag eutócico	9	privada	8	H. especializado o de especialidades	tercer nivel	0
589			1500 to <2500g at birth	1	asfixiados	1	parto cef-vag eutócico	9	privada	8	H. especializado o de especialidades	tercer nivel	2
590	1	<=3	<750g at birth	1	prematurez	1	parto cef-vag eutócico	9	privada	8	H. especializado o de especialidades	tercer nivel	0
591	5	4 to 6	2500 to <4000g at birth	1	malformaciones	1	parto cef-vag eutócico	9	privada	8	H. especializado o de especialidades	tercer nivel	2
592	7	7 to 10	2500 to <4000g at birth	2	malformaciones	1	parto cef-vag eutócico	9	privada	8	H. especializado o de especialidades	tercer nivel	3
593	6	4 to 6	2500 to <4000g at birth	1	malformaciones	1	cesárea	9	privada	8	H. especializado o de especialidades	tercer nivel	1
594	1	<=3	750 to <1000g at birth	1	malformaciones	1	cesárea	9	privada	8	H. especializado o de especialidades	tercer nivel	1
595	5	4 to 6	<750g at birth	1	prematurez	2	parto cef-vag eutócico	9	privada	8	H. especializado o de especialidades	tercer nivel	1
596	1	<=3	<750g at birth	1	prematurez	1	cesárea	9	privada	8	H. especializado o de especialidades	tercer nivel	0
597	8	7 to 10	1500 to <2500g at birth	1	infecciones	1	cesárea	9	privada	8	H. especializado o de especialidades	tercer nivel	3
598	4	4 to 6	1000 to <1500g at birth	1	malformaciones	1	cesárea	9	privada	8	H. especializado o de especialidades	tercer nivel	13
599	7	7 to 10	1500 to <2500g at birth	1	malformaciones	1	cesárea	9	privada	8	H. especializado o de especialidades	tercer nivel	4
600	4	4 to 6	1500 to <2500g at birth	1	infecciones	3	parto cef-vag eutócico	9	privada	8	H. especializado o de especialidades	tercer nivel	20
601	1	<=3	<750g at birth	2	asfixiados	1	cesárea	9	privada	8	H. especializado o de especialidades	tercer nivel	11
602	6	4 to 6	1000 to <1500g at birth	1	infecciones	1	cesárea	9	privada	8	H. especializado o de especialidades	tercer nivel	9
604	6	4 to 6	1500 to <2500g at birth	1	malformaciones	2	parto cef-vag eutócico	9	privada	8	H. especializado o de especialidades	tercer nivel	6
605	8	7 to 10	1500 to <2500g at birth	1	asfixiados	3	cesárea	18	pública	1	Hospital General	segundo nivel	2.2659721
606	3	<=3	1000 to <1500g at birth	1	asfixiados	1	parto cef-vag eutócico	9	privada	8	H. especializado o de especialidades	tercer nivel	1
607	4	4 to 6	750 to <1000g at birth	2	infecciones	1	parto cef-vag eutócico	9	privada	8	H. especializado o de especialidades	tercer nivel	15
608	7	7 to 10	1500 to <2500g at birth	1	asfixiados	3	cesárea	18	pública	1	Hospital General	segundo nivel	7.740972
609	4	4 to 6	750 to <1000g at birth	1	asfixiados	1	cesárea	41	pública	8	Hospital General	segundo nivel	1.1472223
610	4	4 to 6	750 to <1000g at birth	1	asfixiados	1	cesárea	41	pública	8	Hospital General	segundo nivel	1.9847223
611	8	7 to 10	1000 to <1500g at birth	1	asfixiados	3	parto cef-vag eutócico	18	pública	1	Hospital General	segundo nivel	2.1076388
612	2	<=3	1500 to <2500g at birth	1	malformaciones	2	cesárea	9	privada	8	H. especializado o de especialidades	tercer nivel	0
613	1	<=3	1000 to <1500g at birth	1	malformaciones	1	cesárea	9	privada	8	H. especializado o de especialidades	tercer nivel	0
614	9	7 to 10	1500 to <2500g at birth	1	infecciones	3	parto cef-vag eutócico	18	pública	1	Hospital General	segundo nivel	3.7604167
615	6	4 to 6	1000 to <1500g at birth	1	asfixiados	1	cesárea	9	privada	8	H. especializado o de especialidades	tercer nivel	0
616	1	<=3	1000 to <1500g at birth	1	infecciones	1	cesárea	9	privada	8	H. especializado o de especialidades	tercer nivel	0
617	4	4 to 6	1500 to <2500g at birth	1	malformaciones	2	cesárea	2819	pública	9	H. especializado o de especialidades	tercer nivel	.21180555
618	7	7 to 10	1500 to <2500g at birth	3	malformaciones	2	cesárea	2819	pública	9	H. especializado o de especialidades	tercer nivel	.7673611
619	8	7 to 10	1000 to <1500g at birth	1	infecciones	3	cesárea	2819	pública	9	H. especializado o de especialidades	tercer nivel	21.464582
620			<750g at birth	1	prematurez	2	parto cef-vag eutócico	2819	pública	9	H. especializado o de especialidades	tercer nivel	.21041666
621	1	<=3	1000 to <1500g at birth	1	malformaciones	2	cesárea	9	privada	8	H. especializado o de especialidades	tercer nivel	20
622	1	<=3	1000 to <1500g at birth	1	asfixiados	1	cesárea	9	privada	8	H. especializado o de especialidades	tercer nivel	0
623	1	<=3	750 to <1000g at birth	1	asfixiados	1	parto distócico	9	privada	8	H. especializado o de especialidades	tercer nivel	0
624	7	7 to 10	2500 to <4000g at birth	1	malformaciones	1	cesárea	9	privada	8	H. especializado o de especialidades	tercer nivel	5
626	7	7 to 10	1000 to <1500g at birth	3	asfixiados	1	parto distócico	9	privada	8	H. especializado o de especialidades	tercer nivel	2
627	7	7 to 10	750 to <1000g at birth	2	infecciones	1	cesárea	9	privada	8	H. especializado o de especialidades	tercer nivel	5
628	7	7 to 10	750 to <1000g at birth	1	infecciones	1	cesárea	9	privada	8	H. especializado o de especialidades	tercer nivel	2
629	2	<=3	<750g at birth	1	asfixiados	1	cesárea	9	privada	8	H. especializado o de especialidades	tercer nivel	0
630	2	<=3	750 to <1000g at birth	2	prematurez	1	cesárea	9	privada	8	H. especializado o de especialidades	tercer nivel	4
631	2	<=3	<750g at birth	1	infecciones	1	cesárea	9	privada	8	H. especializado o de especialidades	tercer nivel	0
632	3	<=3	750 to <1000g at birth	2	prematurez	1	parto cef-vag eutócico	9	privada	8	H. especializado o de especialidades	tercer nivel	0
633	2	<=3	<750g at birth	3	infecciones	1	cesárea	9	privada	8	H. especializado o de especialidades	tercer nivel	0
634	1	<=3	1500 to <2500g at birth	1	malformaciones	1	cesárea	9	privada	8	H. especializado o de especialidades	tercer nivel	0
635	6	4 to 6	1500 to <2500g at birth	1	infecciones	2	cesárea	9	privada	8	H. especializado o de especialidades	tercer nivel	6
636	1	<=3	750 to <1000g at birth	1	prematurez		cesárea	9	privada	8	H. especializado o de especialidades	tercer nivel	0
637	8	7 to 10	2500 to <4000g at birth	1	malformaciones	1	parto cef-vag eutócico	9	privada	8	H. especializado o de especialidades	tercer nivel	11
638	3	<=3	750 to <1000g at birth	1	malformaciones	1	cesárea	9	privada	8	H. especializado o de especialidades	tercer nivel	0
639	3	<=3	2500 to <4000g at birth	1	asfixiados	1	cesárea	7	privada	8		segundo nivel	.68124998
641	6	4 to 6	1500 to <2500g at birth	1	malformaciones	2	cesárea	2902	pública	9	Hospital General	segundo nivel	.2326389
643	8	7 to 10	2500 to <4000g at birth	1	malformaciones	1	cesárea	9	privada	8	H. especializado o de especialidades	tercer nivel	2
644	6	4 to 6	<750g at birth	1	prematurez	2	cesárea	77	pública	5	Hospital Básico	segundo nivel	.48958334
645	6	4 to 6	2500 to <4000g at birth	1	malformaciones	1	cesárea	9	privada	8	H. especializado o de especialidades	tercer nivel	1
646	5	4 to 6	750 to <1000g at birth	1	prematurez	1	parto cef-vag eutócico	7	pública	8	H. especializado o de especialidades	tercer nivel	-.0097222226
648	6	4 to 6	2500 to <4000g at birth	1	malformaciones	2	parto cef-vag eutócico	9	privada	8	H. especializado o de especialidades	tercer nivel	0
649	4	4 to 6	2500 to <4000g at birth	1	asfixiados	1	parto cef-vag eutócico	9	privada	8	H. especializado o de especialidades	tercer nivel	2
650	2	<=3	<750g at birth	2	asfixiados	2	parto cef-vag eutócico	9	privada	8	H. especializado o de especialidades	tercer nivel	0
651	1	<=3	1500 to <2500g at birth	2	malformaciones		cesárea	2819	pública	9	H. especializado o de especialidades	tercer nivel	.0034722222
652	5	4 to 6	1000 to <1500g at birth	1	prematurez	2	cesárea	2819	pública	9	H. especializado o de especialidades	tercer nivel	7.1284723
653	1	<=3	<750g at birth	1	prematurez	2	cesárea	2819	pública	9	H. especializado o de especialidades	tercer nivel	.013888889
654	9	7 to 10	1500 to <2500g at birth	1	asfixiados	2	cesárea	2819	pública	9	H. especializado o de especialidades	tercer nivel	1
655	1	<=3	1500 to <2500g at birth	1	asfixiados	1	cesárea	9	privada	8	H. especializado o de especialidades	tercer nivel	2
656	3	<=3	<750g at birth	1	prematurez	3	cesárea	9	privada	8	H. especializado o de especialidades	tercer nivel	13
657	7	7 to 10	1000 to <1500g at birth	1	asfixiados	1	cesárea	9	privada	8	H. especializado o de especialidades	tercer nivel	2
658	4	4 to 6	1000 to <1500g at birth	2	prematurez	1	cesárea	9	privada	8	H. especializado o de especialidades	tercer nivel	0
659	1	<=3	750 to <1000g at birth	1	asfixiados	2	cesárea	9	privada	8	H. especializado o de especialidades	tercer nivel	2
660	4	4 to 6	1500 to <2500g at birth	1	malformaciones	1	cesárea	9	privada	8	H. especializado o de especialidades	tercer nivel	3
661	2	<=3	1000 to <1500g at birth	1	malformaciones	2	cesárea	9	privada	8	H. especializado o de especialidades	tercer nivel	3
662	5	4 to 6	1500 to <2500g at birth	2	prematurez	1	cesárea	9	privada	8	H. especializado o de especialidades	tercer nivel	9
663	5	4 to 6	<750g at birth	2	asfixiados	3	cesárea	9	privada	8	H. especializado o de especialidades	tercer nivel	4
664	5	4 to 6	1500 to <2500g at birth	1	malformaciones	2	cesárea	9	privada	8	H. especializado o de especialidades	tercer nivel	15
665	8	7 to 10	2500 to <4000g at birth	1	malformaciones	2	parto cef-vag eutócico	2902	pública	9	Hospital General	segundo nivel	2.0222223
666	9	7 to 10	1500 to <2500g at birth	1	malformaciones	2	parto cef-vag eutócico	2789	pública	9	H. especializado o de especialidades	tercer nivel	9.5347223
667	8	7 to 10	2500 to <4000g at birth	2	infecciones	2	cesárea	65	pública	4	Hospital General	segundo nivel	1.21875
668	5	4 to 6	1500 to <2500g at birth	1	malformaciones	2	cesárea	2819	pública	9	H. especializado o de especialidades	tercer nivel	0
669	4	4 to 6	750 to <1000g at birth	1	prematurez	2	cesárea	2494	pública	6	Hospital General	segundo nivel	2.1861112
670	3	<=3	<750g at birth	1	asfixiados	2	cesárea	2494	pública	6	Hospital General	segundo nivel	.22916667
671	3	<=3	2500 to <4000g at birth	1	asfixiados	3	cesárea	18	pública	1	Hospital General	segundo nivel	.30208334
672	9	7 to 10	2500 to <4000g at birth	1	otras	3	cesárea	18	pública	1	Hospital General	segundo nivel	9.4604168
673			2500 to <4000g at birth	2	asfixiados	3	parto distócico	18	pública	1	Hospital General	segundo nivel	.43402779
674	4	4 to 6	2500 to <4000g at birth	1	asfixiados	2	parto cef-vag eutócico	2789	pública	9	H. especializado o de especialidades	tercer nivel	7.0104165
675	7	7 to 10	750 to <1000g at birth	1	asfixiados	3	parto cef-vag eutócico	2937	pública	9	H. especializado o de especialidades	tercer nivel	8.0138893
676			2500 to <4000g at birth	2	infecciones	3	parto cef-vag eutócico	8	pública	8	H. especializado o de especialidades	tercer nivel	11.470834
677	8	7 to 10	1500 to <2500g at birth	1	asfixiados	1	cesárea	8	pública	8	H. especializado o de especialidades	tercer nivel	3.4534721
678	9	7 to 10	<750g at birth	2	asfixiados	2	cesárea	2851	privada	9	Hospital General	segundo nivel	1.3125
679	7	7 to 10	750 to <1000g at birth	1	prematurez	3	cesárea	2851	privada	9	Hospital General	segundo nivel	14.572917
680	6	4 to 6		2	asfixiados	3	cesárea	18	pública	1	Hospital General	segundo nivel	9.4604168
681	9	7 to 10	1500 to <2500g at birth	3	asfixiados	2	cesárea	2819	pública	9	H. especializado o de especialidades	tercer nivel	6.5673609
682	5	4 to 6	2500 to <4000g at birth	2	asfixiados	1	parto distócico	2819	pública	7	H. especializado o de especialidades	tercer nivel	.83958334
683	8	7 to 10	2500 to <4000g at birth	3	infecciones	3	parto cef-vag eutócico	2205	pública	1	Hospital General	segundo nivel	10.697917
684	5	4 to 6	1000 to <1500g at birth	1	infecciones	2	cesárea	2815	privada	9	Centro de salud tipo C	primer nivel	11
685	0	<=3	<750g at birth	1	asfixiados	2	parto cef-vag eutócico	2815	privada	9	Centro de salud tipo C	primer nivel	.027777778
686	0	<=3	2500 to <4000g at birth	1	asfixiados	2	cesárea	2815	privada	9	Centro de salud tipo C	primer nivel	.11111111
687	3	<=3	<750g at birth	1	asfixiados	2	parto cef-vag eutócico	2815	privada	9	Centro de salud tipo C	primer nivel	1.0125
688	3	<=3	<750g at birth	1	prematurez	2	parto cef-vag eutócico	2815	privada	9	Centro de salud tipo C	primer nivel	.045138888
689	9	7 to 10	1500 to <2500g at birth	1	infecciones	2	parto cef-vag eutócico	2815	privada	9	Centro de salud tipo C	primer nivel	5.4583335
690			1500 to <2500g at birth	1	infecciones	3	parto cef-vag eutócico	272	pública	2	Hospital Básico	segundo nivel	8
691	0	<=3	1500 to <2500g at birth	1	malformaciones	3	cesárea	1061	pública	6	Hospital General	segundo nivel	.017361112
692	5	4 to 6	750 to <1000g at birth	1	asfixiados	2	parto distócico	2205	pública	1	Hospital General	segundo nivel	1.2131945
693	0	<=3	<750g at birth	2	prematurez	3	parto distócico	2744	pública	3	Hospital General	segundo nivel	.53472221
694	4	4 to 6	1000 to <1500g at birth	1	malformaciones	1	cesárea	9	privada	8	H. especializado o de especialidades	tercer nivel	0
695	2	<=3	1500 to <2500g at birth	1	malformaciones	1	cesárea	9	privada	8	H. especializado o de especialidades	tercer nivel	0
696	6	4 to 6	1000 to <1500g at birth	3	asfixiados	1	cesárea	9	privada	8	H. especializado o de especialidades	tercer nivel	1
697	1	<=3	1000 to <1500g at birth	1	malformaciones	2	cesárea	9	privada	8	H. especializado o de especialidades	tercer nivel	0
698	4	4 to 6	1000 to <1500g at birth	2	infecciones		cesárea	9	privada	8	H. especializado o de especialidades	tercer nivel	3
699	3	<=3	2500 to <4000g at birth	1	asfixiados	1	cesárea	9	privada	8	H. especializado o de especialidades	tercer nivel	2
700	3	<=3	2500 to <4000g at birth	1	malformaciones	1	parto cef-vag eutócico	9	privada	8	H. especializado o de especialidades	tercer nivel	5
701	0	<=3	<750g at birth	1	asfixiados	3	parto cef-vag eutócico	9	privada	8	H. especializado o de especialidades	tercer nivel	9
702	8	7 to 10	1500 to <2500g at birth	1	malformaciones	1		9	privada	8	H. especializado o de especialidades	tercer nivel	13
703	5	4 to 6	750 to <1000g at birth	1	infecciones	1	cesárea	9	privada	8	H. especializado o de especialidades	tercer nivel	14
704	6	4 to 6	750 to <1000g at birth	2	prematurez	1	cesárea	9	privada	8	H. especializado o de especialidades	tercer nivel	7
705	7	7 to 10	1000 to <1500g at birth	3	prematurez	1	cesárea	9	privada	8	H. especializado o de especialidades	tercer nivel	9
706	6	4 to 6	1500 to <2500g at birth	2	malformaciones	2	cesárea	9	privada	8	H. especializado o de especialidades	tercer nivel	15
707	6	4 to 6	750 to <1000g at birth	1	infecciones	1	parto cef-vag eutócico	9	privada	8	H. especializado o de especialidades	tercer nivel	4
708	1	<=3	1500 to <2500g at birth	3	malformaciones	1	cesárea	9	privada	8	H. especializado o de especialidades	tercer nivel	0
709	9	7 to 10	2500 to <4000g at birth	1	asfixiados	3	cesárea	2703	pública	5	Hospital Básico	segundo nivel	.96180558
710	1	<=3	1500 to <2500g at birth	1	malformaciones	1	cesárea	9	privada	8	H. especializado o de especialidades	tercer nivel	1
711	6	4 to 6	1500 to <2500g at birth	2	otras	1	cesárea	41	pública	8	Hospital General	segundo nivel	3.8201389
712	6	4 to 6	1000 to <1500g at birth	1	otras	1	cesárea	41	pública	8	Hospital General	segundo nivel	3.0902777
713	1	<=3	1000 to <1500g at birth	1	malformaciones	3	cesárea	9	privada	8	H. especializado o de especialidades	tercer nivel	0
714	8	7 to 10	1500 to <2500g at birth	2	prematurez	2	cesárea	9	privada	8	H. especializado o de especialidades	tercer nivel	12
715	3	<=3	2500 to <4000g at birth	2	malformaciones	1	cesárea	9	privada	8	H. especializado o de especialidades	tercer nivel	1
716	9	7 to 10	1500 to <2500g at birth	2	otras	3	parto cef-vag eutócico	2789	pública	9	H. especializado o de especialidades	tercer nivel	6.7569447
717	5	4 to 6	1500 to <2500g at birth	1	asfixiados	2	parto cef-vag eutócico	17	pública	4	Hospital General	segundo nivel	1.1458334
718	7	7 to 10	1500 to <2500g at birth	1	asfixiados	2	cesárea	2819	pública	9	H. especializado o de especialidades	tercer nivel	1
719	5	4 to 6	<750g at birth	2	prematurez	2	cesárea	2819	pública	9	H. especializado o de especialidades	tercer nivel	4
720	3	<=3	1000 to <1500g at birth	1	malformaciones	2	cesárea	2819	pública	9	H. especializado o de especialidades	tercer nivel	0
721	1	<=3	1000 to <1500g at birth	2	prematurez	2	parto cef-vag eutócico	2819	pública	9	H. especializado o de especialidades	tercer nivel	0
722	7	7 to 10	1000 to <1500g at birth	1	asfixiados	2	parto cef-vag eutócico	2819	pública	9	H. especializado o de especialidades	tercer nivel	6
723	6	4 to 6	750 to <1000g at birth	1	asfixiados	3	parto cef-vag eutócico	2803	privada	9			5
724	7	7 to 10	750 to <1000g at birth	1	infecciones	2	parto cef-vag eutócico	2803	privada	9			3
725	3	<=3	2500 to <4000g at birth	1	asfixiados	1	parto cef-vag eutócico	7	pública	8	H. especializado o de especialidades	tercer nivel	3.46875
726	9	7 to 10	2500 to <4000g at birth	1	malformaciones	2	parto cef-vag eutócico	2819	pública	9	H. especializado o de especialidades	tercer nivel	26
727	0	<=3	750 to <1000g at birth	1	asfixiados	3	parto cef-vag eutócico	2763	pública	3	Hospital General	segundo nivel	.0069444445
728	2	<=3	1500 to <2500g at birth	1	asfixiados	3	cesárea	272	pública	2	Hospital Básico	segundo nivel	3.2604167
729	8	7 to 10	<750g at birth	1	asfixiados	2	parto cef-vag eutócico	17	pública	4	Hospital General	segundo nivel	4.7708335
730	9	7 to 10	2500 to <4000g at birth	1	infecciones	2	cesárea	2789	pública	9	H. especializado o de especialidades	tercer nivel	1.125
731	8	7 to 10	2500 to <4000g at birth	1	malformaciones	3	parto cef-vag eutócico	2819	pública	9	H. especializado o de especialidades	tercer nivel	1.1944444
732	6	4 to 6	2500 to <4000g at birth	1	otras	1	cesárea	7	pública	8	H. especializado o de especialidades	tercer nivel	1.5895833
733	4	4 to 6	750 to <1000g at birth	1	prematurez	1	parto cef-vag eutócico	7	pública	8	H. especializado o de especialidades	tercer nivel	7.3020835
734	5	4 to 6	1000 to <1500g at birth	1	malformaciones	1	cesárea	7	pública	8	H. especializado o de especialidades	tercer nivel	.43055555
735	8	7 to 10	<750g at birth	1	prematurez	2	cesárea	2902	pública	9	Hospital General	segundo nivel	.28958333
736	5	4 to 6	2500 to <4000g at birth	2	malformaciones	1	parto distócico	7	pública	8	H. especializado o de especialidades	tercer nivel	4.134028
737	2	<=3	2500 to <4000g at birth	2	asfixiados	3	cesárea	272	pública	2	Hospital Básico	segundo nivel	.5
738	7	7 to 10	<750g at birth	1	prematurez	3	cesárea	2744	pública	3	Hospital General	segundo nivel	.35694444
740	8	7 to 10	750 to <1000g at birth	1	asfixiados	2	parto cef-vag eutócico	2902	pública	9	Hospital General	segundo nivel	8.3319445
741	0	<=3	750 to <1000g at birth	1	asfixiados	2	parto cef-vag eutócico	2902	pública	9	Hospital General	segundo nivel	4.4548612
742	9	7 to 10	2500 to <4000g at birth	1	infecciones	3	parto cef-vag eutócico	2763	pública	3	Hospital General	segundo nivel	1.76875
743	8	7 to 10	1500 to <2500g at birth	2	asfixiados	2	parto cef-vag eutócico	17	pública	4	Hospital General	segundo nivel	2.6611111
744	1	<=3	2500 to <4000g at birth	2	asfixiados	3	parto cef-vag eutócico	2763	pública	3	Hospital General	segundo nivel	.12569444
745	9	7 to 10	750 to <1000g at birth	1	asfixiados	2	cesárea	2815	privada	9	Centro de salud tipo C	primer nivel	2.5951388
746	9	7 to 10	1500 to <2500g at birth	2	asfixiados	2	parto cef-vag eutócico	2819	pública	9	H. especializado o de especialidades	tercer nivel	1
747	0	<=3	1500 to <2500g at birth	1	asfixiados	2	cesárea	2819	pública	9	H. especializado o de especialidades	tercer nivel	11
748	6	4 to 6	1000 to <1500g at birth	1	prematurez	2	parto cef-vag eutócico	2819	pública	9	H. especializado o de especialidades	tercer nivel	0
749	9	7 to 10	1000 to <1500g at birth	1	infecciones	2	cesárea	2819	pública	9	H. especializado o de especialidades	tercer nivel	6
750	2	<=3	1500 to <2500g at birth	1	malformaciones	3	cesárea	2763	pública	3	Hospital General	segundo nivel	.02013889
751			4000 or more g at birth	2	otras	2	parto distócico	2902	pública	9	Hospital General	segundo nivel	26.25
752	9	7 to 10	2500 to <4000g at birth	1	infecciones	2	parto cef-vag eutócico	2789	pública	9	H. especializado o de especialidades	tercer nivel	2.78125
753	5	4 to 6	2500 to <4000g at birth	1	malformaciones	2	cesárea	2819	pública	9	H. especializado o de especialidades	tercer nivel	2.8499999
754	8	7 to 10	<750g at birth	1	asfixiados	2	cesárea	17	pública	4	Hospital General	segundo nivel	.91319442
755	0	<=3	1500 to <2500g at birth	1	malformaciones	2	parto cef-vag eutócico	2819	pública	9	H. especializado o de especialidades	tercer nivel	.0083333338
756	0	<=3	1500 to <2500g at birth	1	prematurez	2	parto cef-vag eutócico	2819	pública	9	H. especializado o de especialidades	tercer nivel	.010416667
757	5	4 to 6	1500 to <2500g at birth	1	malformaciones	2	parto cef-vag eutócico	22	pública	4	Hospital General	segundo nivel	.025694445
758	5	4 to 6	1500 to <2500g at birth	1	malformaciones	2	cesárea	17	pública	4	Hospital General	segundo nivel	.58541667
759	9	7 to 10	750 to <1000g at birth	1	prematurez	3	cesárea	2819	pública	9	H. especializado o de especialidades	tercer nivel	27.074306
760	7	7 to 10	750 to <1000g at birth	1	prematurez	1	parto cef-vag eutócico	7	pública	8	H. especializado o de especialidades	tercer nivel	5.9083333
761	8	7 to 10	1500 to <2500g at birth	1	malformaciones	1	cesárea	7	pública	8	H. especializado o de especialidades	tercer nivel	.77708334
762	7	7 to 10	1000 to <1500g at birth	1	asfixiados	2	cesárea	2205	pública	1	Hospital General	segundo nivel	4.1319447
763	8	7 to 10	2500 to <4000g at birth	1	malformaciones	2	cesárea	2902	pública	9	Hospital General	segundo nivel	1.5381944
764				1	infecciones	2	parto cef-vag eutócico	2789	pública	9	H. especializado o de especialidades	tercer nivel	12.916667
765	9	7 to 10	750 to <1000g at birth	1	malformaciones	3	parto cef-vag eutócico	2789	pública	9	H. especializado o de especialidades	tercer nivel	18.510416
766	9	7 to 10	1500 to <2500g at birth	1	infecciones	2	parto cef-vag eutócico	65	pública	4	Hospital General	segundo nivel	9.6333332
767	9	7 to 10	1000 to <1500g at birth	1	asfixiados	2	cesárea	2205	pública	1	Hospital General	segundo nivel	4.5284724
768	0	<=3	1500 to <2500g at birth	2	asfixiados	2	cesárea	2819	pública	9	H. especializado o de especialidades	tercer nivel	0
769	9	7 to 10	2500 to <4000g at birth	1	infecciones	2	parto cef-vag eutócico	2819	pública	9	H. especializado o de especialidades	tercer nivel	18
770	7	7 to 10	2500 to <4000g at birth	1	asfixiados	2	cesárea	2819	pública	9	H. especializado o de especialidades	tercer nivel	2
771	4	4 to 6	750 to <1000g at birth	2	prematurez	1	parto cef-vag eutócico	7	pública	8	H. especializado o de especialidades	tercer nivel	5.9270835
772	2	<=3	2500 to <4000g at birth	2	asfixiados	1	cesárea	7	pública	8	H. especializado o de especialidades	tercer nivel	.73888886
773	2	<=3	<750g at birth	2	prematurez	1	parto cef-vag eutócico	7	pública	8	H. especializado o de especialidades	tercer nivel	13.663195
774	8	7 to 10	1500 to <2500g at birth	1	infecciones		cesárea	7	pública	8	H. especializado o de especialidades	tercer nivel	4.157639
775	8	7 to 10	1000 to <1500g at birth	1	prematurez	1	cesárea	7	pública	8	H. especializado o de especialidades	tercer nivel	5.5652776
776	2	<=3	1500 to <2500g at birth	1	asfixiados	1	cesárea	7	pública	8	H. especializado o de especialidades	tercer nivel	.99027777
777	8	7 to 10	1500 to <2500g at birth	1	malformaciones	1	cesárea	7	pública	8	H. especializado o de especialidades	tercer nivel	3.8027778
778	7	7 to 10	<750g at birth	1	prematurez	1	parto cef-vag eutócico	7	pública	8	H. especializado o de especialidades	tercer nivel	.48333332
779	9	7 to 10	1000 to <1500g at birth	1	infecciones	2	parto cef-vag eutócico	2782	privada	9	Hospital General	segundo nivel	1.4201388
780	9	7 to 10	1000 to <1500g at birth	3	malformaciones	1	cesárea	7	pública	8	H. especializado o de especialidades	tercer nivel	6.7888889
781	4	4 to 6	<750g at birth	1	prematurez	1	parto cef-vag eutócico	7	pública	8	H. especializado o de especialidades	tercer nivel	.12847222
782	9	7 to 10	2500 to <4000g at birth	1	infecciones	3	parto cef-vag eutócico	922	pública	3	Hospital General	segundo nivel	1.1006944
783	7	7 to 10	1000 to <1500g at birth	3	asfixiados	1	parto cef-vag eutócico	7	pública	8	H. especializado o de especialidades	tercer nivel	9.7402782
784	0	<=3	1000 to <1500g at birth	1	prematurez	2	cesárea	2902	pública	9	Hospital General	segundo nivel	.33472222
785	8	7 to 10	1000 to <1500g at birth	1	asfixiados	1	cesárea	7	pública	8	H. especializado o de especialidades	tercer nivel	5.6569443
786	7	7 to 10	1000 to <1500g at birth	1	asfixiados	1	cesárea	7	pública	8	H. especializado o de especialidades	tercer nivel	15.498611
787	7	7 to 10	750 to <1000g at birth	1	prematurez	2	parto cef-vag eutócico	2902	pública	9	Hospital General	segundo nivel	6.8187499
788	0	<=3	<750g at birth	1	prematurez	1	parto cef-vag eutócico	7	pública	8	H. especializado o de especialidades	tercer nivel	.7326389
789	6	4 to 6	750 to <1000g at birth	1	prematurez	1	parto cef-vag eutócico	7	pública	8	H. especializado o de especialidades	tercer nivel	1.6923611
791			<750g at birth	1	prematurez	3	parto cef-vag eutócico	18	pública	1	Hospital General	segundo nivel	9.333333
792	8	7 to 10	1500 to <2500g at birth	1	asfixiados	3	parto cef-vag eutócico	18	pública	1	Hospital General	segundo nivel	10
793	3	<=3	2500 to <4000g at birth	2	malformaciones	3	parto cef-vag eutócico	272	pública	2	Hospital Básico	segundo nivel	3.9375
795	5	4 to 6	2500 to <4000g at birth	1	asfixiados	3	cesárea	272	pública	2	Hospital Básico	segundo nivel	.92083335
796	3	<=3	1000 to <1500g at birth	1	prematurez	2	parto cef-vag eutócico	2819	pública	9	H. especializado o de especialidades	tercer nivel	.018750001
797	8	7 to 10	750 to <1000g at birth	1	prematurez	2	parto cef-vag eutócico	2819	pública	9	H. especializado o de especialidades	tercer nivel	2.9972222
798	9	7 to 10	750 to <1000g at birth	1	prematurez	2	cesárea	2819	pública	9	H. especializado o de especialidades	tercer nivel	11.01875
799	8	7 to 10	1500 to <2500g at birth	1	prematurez	2	parto cef-vag eutócico	10	pública	5	Hospital General	segundo nivel	.40972221
801	2	<=3	<750g at birth	1	prematurez	2	parto cef-vag eutócico	10	pública	5	Hospital General	segundo nivel	8.0034723
804	9	7 to 10	1500 to <2500g at birth	1	infecciones	3	parto cef-vag eutócico	18	pública	1	Hospital General	segundo nivel	8.8180552
805	6	4 to 6	1000 to <1500g at birth	1	prematurez	3	cesárea	18	pública	1	Hospital General	segundo nivel	2.0840278
806	1	<=3	<750g at birth	2	prematurez	2	parto distócico	2205	pública	1	Hospital General	segundo nivel	.72916669
807	7	7 to 10	750 to <1000g at birth	2	prematurez	3	parto cef-vag eutócico	520	pública	2	Hospital General	segundo nivel	1.2465278
808	2	<=3	2500 to <4000g at birth	1	asfixiados	3	cesárea	2781	pública	5	Hospital Básico	segundo nivel	.048611112
809	9	7 to 10	1500 to <2500g at birth	1	asfixiados	2	parto cef-vag eutócico	2937	pública	9	H. especializado o de especialidades	tercer nivel	2.2930555
810	7	7 to 10	750 to <1000g at birth	1	asfixiados	3	cesárea	2744	pública	3	Hospital General	segundo nivel	6.4645834
811	4	4 to 6	2500 to <4000g at birth	1	asfixiados	1	cesárea	7	pública	8	H. especializado o de especialidades	tercer nivel	23.916666
812	8	7 to 10	1000 to <1500g at birth	2	malformaciones	2	cesárea	7	pública	8	H. especializado o de especialidades	tercer nivel	1
813	8	7 to 10	2500 to <4000g at birth	1	malformaciones	1	parto cef-vag eutócico	7	pública	8	H. especializado o de especialidades	tercer nivel	.82013887
814	8	7 to 10	1500 to <2500g at birth	1	asfixiados	1	cesárea	41	pública	8	Hospital General	segundo nivel	6.2013888
815	6	4 to 6	1500 to <2500g at birth	1	prematurez	1	cesárea	41	pública	8	Hospital General	segundo nivel	.86388886
816	8	7 to 10	2500 to <4000g at birth	1	prematurez	2	parto cef-vag eutócico	77	pública	5	Hospital Básico	segundo nivel	18.168056
817	8	7 to 10	1500 to <2500g at birth	1	infecciones	3	parto cef-vag eutócico	922	pública	3	Hospital General	segundo nivel	1.7291666
818	7	7 to 10	<750g at birth	1	prematurez	2	parto cef-vag eutócico	17	pública	4	Hospital General	segundo nivel	1.3708333
819	6	4 to 6	1500 to <2500g at birth	1	malformaciones	2	cesárea	2819	pública	9	H. especializado o de especialidades	tercer nivel	15.326389
820	9	7 to 10	1000 to <1500g at birth	1	prematurez	2	cesárea	2819	pública	9	H. especializado o de especialidades	tercer nivel	.21111111
821	9	7 to 10	1500 to <2500g at birth	1	infecciones	2	cesárea	17	pública	4	Hospital General	segundo nivel	3.4652777
822	9	7 to 10	1500 to <2500g at birth	1	malformaciones	2	cesárea	2789	pública	9	H. especializado o de especialidades	tercer nivel	23.041666
823	6	4 to 6	<750g at birth	1	infecciones	2	parto distócico	2902	pública	9	Hospital General	segundo nivel	3.0659723
824	9	7 to 10	1000 to <1500g at birth	1	otras		cesárea	2937	pública	9	H. especializado o de especialidades	tercer nivel	4.9243054
825	2	<=3	1500 to <2500g at birth	1	malformaciones	3	cesárea	2763	pública	3	Hospital General	segundo nivel	.026388889
826	0	<=3	<750g at birth	1	asfixiados	3	parto cef-vag eutócico	2763	pública	3	Hospital General	segundo nivel	.60347223
827	8	7 to 10	1500 to <2500g at birth	1	infecciones	2	parto cef-vag eutócico	41	pública	8	Hospital General	segundo nivel	3.8333333
828	9	7 to 10	2500 to <4000g at birth	1	infecciones	2	parto distócico	2902	pública	9	Hospital General	segundo nivel	4.1201391
829	5	4 to 6	1000 to <1500g at birth	1	prematurez	2	parto distócico	2902	pública	9	Hospital General	segundo nivel	3.8055556
830	8	7 to 10	1500 to <2500g at birth	1	asfixiados	2	parto cef-vag eutócico	17	pública	4	Hospital General	segundo nivel	2.7291667
831	6	4 to 6	1500 to <2500g at birth	2	infecciones	1	cesárea	9	privada	8	H. especializado o de especialidades	tercer nivel	1
832	4	4 to 6	2500 to <4000g at birth	1	malformaciones	2	cesárea	9	privada	8	H. especializado o de especialidades	tercer nivel	14
833	4	4 to 6	1000 to <1500g at birth	1	prematurez	1	cesárea	9	privada	8	H. especializado o de especialidades	tercer nivel	13
834	6	4 to 6	1500 to <2500g at birth	1	malformaciones	1	parto distócico	9	privada	8	H. especializado o de especialidades	tercer nivel	8
835	6	4 to 6	1000 to <1500g at birth	1	prematurez	2	cesárea	9	privada	8	H. especializado o de especialidades	tercer nivel	10
836	6	4 to 6	750 to <1000g at birth	1	asfixiados	1	cesárea	9	privada	8	H. especializado o de especialidades	tercer nivel	6
837	6	4 to 6	2500 to <4000g at birth	1	malformaciones	1	parto cef-vag eutócico	9	privada	8	H. especializado o de especialidades	tercer nivel	10
838	4	4 to 6	1500 to <2500g at birth	3	infecciones	1	cesárea	9	privada	8	H. especializado o de especialidades	tercer nivel	9
839	1	<=3	<750g at birth	1	infecciones	1	cesárea	9	privada	8	H. especializado o de especialidades	tercer nivel	12
840			1500 to <2500g at birth	2	malformaciones	3	cesárea	2703	pública	5	Hospital Básico	segundo nivel	.4375
841			1500 to <2500g at birth	1	infecciones	3	parto cef-vag eutócico	2703	pública	5	Hospital Básico	segundo nivel	2.6520834
842	6	4 to 6	<750g at birth	1	prematurez	3	cesárea	2744	pública	3	Hospital General	segundo nivel	1.0104166
843	2	<=3	1500 to <2500g at birth	1	infecciones	3	cesárea	2744	pública	3	Hospital General	segundo nivel	1.7611111
844	7	7 to 10	1000 to <1500g at birth	2	asfixiados	1	cesárea	9	privada	8	H. especializado o de especialidades	tercer nivel	6
845	6	4 to 6	750 to <1000g at birth	1	prematurez	1	cesárea	9	privada	8	H. especializado o de especialidades	tercer nivel	4
846	2	<=3	1000 to <1500g at birth	1	infecciones	1	cesárea	9	privada	8	H. especializado o de especialidades	tercer nivel	4
847	4	4 to 6	1000 to <1500g at birth	1	asfixiados	1	cesárea	9	privada	8	H. especializado o de especialidades	tercer nivel	23
848	7	7 to 10	750 to <1000g at birth	1	asfixiados	1	parto distócico	9	privada	8	H. especializado o de especialidades	tercer nivel	2
849	1	<=3	1500 to <2500g at birth	1	malformaciones	1	cesárea	9	privada	8	H. especializado o de especialidades	tercer nivel	0
850	2	<=3	<750g at birth	1	asfixiados	1	cesárea	9	privada	8	H. especializado o de especialidades	tercer nivel	2
851	5	4 to 6	1000 to <1500g at birth	2	malformaciones	2	cesárea	9	privada	8	H. especializado o de especialidades	tercer nivel	1
852	8	7 to 10	2500 to <4000g at birth	1	malformaciones	2	cesárea	9	privada	8	H. especializado o de especialidades	tercer nivel	5
853	6	4 to 6	<750g at birth	2	malformaciones	1	cesárea	9	privada	8	H. especializado o de especialidades	tercer nivel	18
854	7	7 to 10	2500 to <4000g at birth	1	malformaciones	1	cesárea	9	privada	8	H. especializado o de especialidades	tercer nivel	1
855	7	7 to 10	1500 to <2500g at birth	1	prematurez	1	cesárea	9	privada	8	H. especializado o de especialidades	tercer nivel	14
856	7	7 to 10	750 to <1000g at birth	1	infecciones	1	cesárea	9	privada	8	H. especializado o de especialidades	tercer nivel	17
857	6	4 to 6	1500 to <2500g at birth	1	malformaciones	2	cesárea	2803	privada	9	Hospital General	segundo nivel	11.208333
858	9	7 to 10	1500 to <2500g at birth	2	infecciones	2	parto cef-vag eutócico	2819	pública	9	H. especializado o de especialidades	tercer nivel	3.2555556
859	3	<=3	750 to <1000g at birth	1	prematurez	2	cesárea	2819	pública	9	H. especializado o de especialidades	tercer nivel	.010416667
860	3	<=3	<750g at birth	1	prematurez	2	cesárea	2819	pública	9	H. especializado o de especialidades	tercer nivel	.0069444445
861	8	7 to 10	1000 to <1500g at birth	1	infecciones	1	cesárea	41	pública	8	Hospital General	segundo nivel	1.2104167
862	4	4 to 6	<750g at birth	1	prematurez	1	cesárea	41	pública	8	Hospital General	segundo nivel	.47430557
863	4	4 to 6	<750g at birth	2	infecciones	1	cesárea	41	pública	8	Hospital General	segundo nivel	3.7527778
864	5	4 to 6	1500 to <2500g at birth	1	asfixiados	1	cesárea	41	pública	8	Hospital General	segundo nivel	11.809028
865	3	<=3	1500 to <2500g at birth	1	prematurez	3	cesárea	2205	pública	1	Hospital General	segundo nivel	.55069447
866	7	7 to 10	750 to <1000g at birth	1	prematurez	2	cesárea	2205	pública	1	Hospital General	segundo nivel	2.14375
868	7	7 to 10	1000 to <1500g at birth	3	prematurez	1	parto cef-vag eutócico	41	pública	8	Hospital General	segundo nivel	3.1875
869	8	7 to 10	1000 to <1500g at birth	1	malformaciones	2	cesárea	2803	privada	9	Hospital General	segundo nivel	2.0083334
870			2500 to <4000g at birth	1	malformaciones	1	cesárea	41	pública	8	Hospital General	segundo nivel	8.6805553
871	9	7 to 10	2500 to <4000g at birth	1	otras	2	parto cef-vag eutócico	2819	pública	9	H. especializado o de especialidades	tercer nivel	1
872	0	<=3	750 to <1000g at birth	2	asfixiados	2	cesárea	2819	pública	9	H. especializado o de especialidades	tercer nivel	0
873	1	<=3	750 to <1000g at birth	1	malformaciones	2	cesárea	2819	pública	9	H. especializado o de especialidades	tercer nivel	0
874	9	7 to 10	750 to <1000g at birth	1	asfixiados	3	cesárea	2744	pública	3	Hospital General	segundo nivel	3.3298612
875	6	4 to 6	750 to <1000g at birth	1	asfixiados	3	parto cef-vag eutócico	18	pública	1	Hospital General	segundo nivel	4.6013889
876	4	4 to 6	<750g at birth	1	prematurez	3	parto cef-vag eutócico	2744	pública	3	Hospital General	segundo nivel	2.3680556
877	9	7 to 10	1500 to <2500g at birth	1	asfixiados	2	cesárea	2205	pública	1	Hospital General	segundo nivel	2.2562499
878	3	<=3	750 to <1000g at birth	1	prematurez	2	cesárea	2205	pública	1	Hospital General	segundo nivel	1.2673612
879	7	7 to 10	1000 to <1500g at birth	1	infecciones	2	parto cef-vag eutócico	2205	pública	1	Hospital General	segundo nivel	3.1944444
880	7	7 to 10	2500 to <4000g at birth	2	asfixiados	2	cesárea	2819	pública	9	H. especializado o de especialidades	tercer nivel	.375
881	5	4 to 6	1000 to <1500g at birth	1	asfixiados	1	parto cef-vag eutócico	41	pública	8	Hospital General	segundo nivel	8.5569448
882	4	4 to 6	1500 to <2500g at birth	2	asfixiados	3	parto cef-vag eutócico	272	pública	2	Hospital Básico	segundo nivel	2
883	9	7 to 10	1000 to <1500g at birth	1	prematurez	2	parto cef-vag eutócico	2819	pública	9	H. especializado o de especialidades	tercer nivel	13.777083
884	8	7 to 10	1500 to <2500g at birth	1	malformaciones	2	cesárea	17	pública	5	Hospital Básico	segundo nivel	1.75
885			2500 to <4000g at birth	1	malformaciones	1	cesárea	77	pública	5	Hospital Básico	segundo nivel	1.3229166
886	7	7 to 10	1500 to <2500g at birth	1	prematurez	3	parto cef-vag eutócico	922	pública	3	Hospital General	segundo nivel	2.2777777
887	8	7 to 10	1000 to <1500g at birth	2	asfixiados	1	cesárea	9	privada	8	H. especializado o de especialidades	tercer nivel	2
888	6	4 to 6	1500 to <2500g at birth	3	prematurez	1	cesárea	9	privada	8	H. especializado o de especialidades	tercer nivel	18
889	5	4 to 6	1500 to <2500g at birth	1	prematurez	2	cesárea	9	privada	8	H. especializado o de especialidades	tercer nivel	6
890	3	<=3	2500 to <4000g at birth	1	asfixiados	1	cesárea	9	privada	8	H. especializado o de especialidades	tercer nivel	0
891	1	<=3	1000 to <1500g at birth	1	malformaciones	1	cesárea	9	privada	8	H. especializado o de especialidades	tercer nivel	0
892	5	4 to 6	750 to <1000g at birth	1	malformaciones	1	cesárea	9	privada	8	H. especializado o de especialidades	tercer nivel	10
893	6	4 to 6	2500 to <4000g at birth	1	malformaciones	1	cesárea	9	privada	8	H. especializado o de especialidades	tercer nivel	1
894	6	4 to 6	1500 to <2500g at birth	1	prematurez	1	cesárea	9	privada	8	H. especializado o de especialidades	tercer nivel	20
895	1	<=3	750 to <1000g at birth	1	prematurez	1	cesárea	9	privada	8	H. especializado o de especialidades	tercer nivel	0
896	2	<=3	<750g at birth	1	prematurez	1	cesárea	9	privada	8	H. especializado o de especialidades	tercer nivel	0
897	6	4 to 6	1500 to <2500g at birth	1	infecciones	1	cesárea	9	privada	8	H. especializado o de especialidades	tercer nivel	20
898	3	<=3	750 to <1000g at birth	1	asfixiados	1	cesárea	9	privada	8	H. especializado o de especialidades	tercer nivel	1
899	2	<=3	750 to <1000g at birth	1	infecciones	1	cesárea	9	privada	8	H. especializado o de especialidades	tercer nivel	10
900	1	<=3	750 to <1000g at birth	1	prematurez	1	cesárea	9	privada	8	H. especializado o de especialidades	tercer nivel	0
901	8	7 to 10	1000 to <1500g at birth	1	asfixiados	3	parto cef-vag eutócico	18	pública	1	Hospital General	segundo nivel	2.625
902	9	7 to 10	2500 to <4000g at birth	2	malformaciones	2	parto cef-vag eutócico	2789	pública	9	H. especializado o de especialidades	tercer nivel	15.788195
903	9	7 to 10	<750g at birth	2	asfixiados	3	cesárea	822	pública	6	Hospital Básico	segundo nivel	1.8923612
904	8	7 to 10	1500 to <2500g at birth	1	prematurez	2	parto cef-vag eutócico	2819	pública	9	H. especializado o de especialidades	tercer nivel	.96249998
905	5	4 to 6	750 to <1000g at birth	1	infecciones	2	parto cef-vag eutócico	2819	pública	9	H. especializado o de especialidades	tercer nivel	26.125
906	1	<=3	<750g at birth	2	prematurez	3		948	pública	7	Hospital General	segundo nivel	.083333336
907	9	7 to 10	1500 to <2500g at birth	1	asfixiados	3	cesárea	520	pública	2	Hospital General	segundo nivel	.14791666
908	6	4 to 6	<750g at birth	2	prematurez	3	parto cef-vag eutócico	922	pública	3	Hospital General	segundo nivel	.6076389
909	4	4 to 6	1500 to <2500g at birth	2	prematurez	2	cesárea	2902	pública	9	Hospital General	segundo nivel	2.1145833
910	9	7 to 10	2500 to <4000g at birth	1	malformaciones		cesárea	2789	pública	9	H. especializado o de especialidades	tercer nivel	22.152779
911	9	7 to 10	1500 to <2500g at birth	1	malformaciones	2	cesárea	2789	pública	9	H. especializado o de especialidades	tercer nivel	13.697917
912	9	7 to 10	2500 to <4000g at birth	2	asfixiados	3	cesárea	2942	pública	9			2.2673612
913	3	<=3	1500 to <2500g at birth	1	prematurez	2	parto cef-vag eutócico	2537	pública	3	Hospital General	segundo nivel	.32291666
914	9	7 to 10	2500 to <4000g at birth	1	malformaciones	2	cesárea	2819	pública	9	H. especializado o de especialidades	tercer nivel	6.5625
915	0	<=3	<750g at birth	1	prematurez	2	parto distócico	2537	pública	3	Hospital General	segundo nivel	.010416667
916	9	7 to 10	1000 to <1500g at birth	1	prematurez	3	cesárea	2819	pública	9	H. especializado o de especialidades	tercer nivel	.53680557
917	1	<=3	<750g at birth	2	prematurez	2	parto cef-vag eutócico	2819	pública	9	H. especializado o de especialidades	tercer nivel	.028472222
918	0	<=3	<750g at birth	1	prematurez	3	parto cef-vag eutócico	2819	pública	9	H. especializado o de especialidades	tercer nivel	0
919	9	7 to 10	2500 to <4000g at birth	1	infecciones	2	cesárea	2537	pública	3	Hospital General	segundo nivel	5.0895834
920	3	<=3	750 to <1000g at birth	1	prematurez	1	cesárea	41	pública	8	Hospital General	segundo nivel	.23958333
921	6	4 to 6	750 to <1000g at birth	1	prematurez	2	parto cef-vag eutócico	2537	pública	3	Hospital General	segundo nivel	2.9131944
922	5	4 to 6	<750g at birth	1	asfixiados	2	parto cef-vag eutócico	2537	pública	3	Hospital General	segundo nivel	1.4166666
923	7	7 to 10	1000 to <1500g at birth	2	malformaciones	3	parto distócico	2537	pública	3	Hospital General	segundo nivel	1.8645834
924	9	7 to 10	750 to <1000g at birth	1	infecciones	2	parto cef-vag eutócico	2537	pública	3	Hospital General	segundo nivel	.8888889
925	9	7 to 10	1500 to <2500g at birth	1	asfixiados	2	cesárea	2537	pública	3	Hospital General	segundo nivel	3.0631945
927	10	7 to 10	2500 to <4000g at birth	1	infecciones	1	cesárea	17	pública	5	Hospital Básico	segundo nivel	5.8708334
928	9	7 to 10	2500 to <4000g at birth	1	otras	2	cesárea	17	pública	5	Hospital Básico	segundo nivel	4.125
929	4	4 to 6	2500 to <4000g at birth	1	malformaciones	1	cesárea	7	pública	8	H. especializado o de especialidades	tercer nivel	.083333336
930	8	7 to 10	2500 to <4000g at birth	1	malformaciones	1	parto cef-vag eutócico	7	pública	8	H. especializado o de especialidades	tercer nivel	11.304167
931	6	4 to 6	2500 to <4000g at birth	2	malformaciones	1	parto cef-vag eutócico	7	pública	8	H. especializado o de especialidades	tercer nivel	4.6347222
932	8	7 to 10	1000 to <1500g at birth	1	asfixiados	1	parto cef-vag eutócico	7	pública	8	H. especializado o de especialidades	tercer nivel	12.421528
933	6	4 to 6	750 to <1000g at birth	1	malformaciones	1	parto distócico	7	pública	8	H. especializado o de especialidades	tercer nivel	9.6715279
934	7	7 to 10	1500 to <2500g at birth	3	malformaciones	1	parto cef-vag eutócico	7	pública	8	H. especializado o de especialidades	tercer nivel	1.1215278
935	5	4 to 6	2500 to <4000g at birth	1	asfixiados	2	cesárea	2819	pública	9	H. especializado o de especialidades	tercer nivel	.5763889
936	8	7 to 10	1000 to <1500g at birth	1	prematurez	3	cesárea	2819	pública	9	H. especializado o de especialidades	tercer nivel	2.7513888
937	8	7 to 10	1500 to <2500g at birth	1	prematurez	3	cesárea	2819	pública	9	H. especializado o de especialidades	tercer nivel	.35624999
938	7	7 to 10	750 to <1000g at birth	1	infecciones	1	cesárea	7	pública	8	H. especializado o de especialidades	tercer nivel	22.615278
939	9	7 to 10	750 to <1000g at birth	2	prematurez	3	cesárea	2744	pública	3	Hospital General	segundo nivel	20.659721
940			1000 to <1500g at birth	1	prematurez	3	parto cef-vag eutócico	2744	pública	3	Hospital General	segundo nivel	25.208334
941	1	<=3	<750g at birth	1	prematurez	2	parto cef-vag eutócico	2819	pública	9	H. especializado o de especialidades	tercer nivel	.041666668
942	6	4 to 6	1500 to <2500g at birth	1	prematurez	3	cesárea	2744	pública	3	Hospital General	segundo nivel	2.4652777
943			1500 to <2500g at birth	1	infecciones	3	parto cef-vag eutócico	2744	pública	3	Hospital General	segundo nivel	4.9097223
944	9	7 to 10	1000 to <1500g at birth	1	prematurez	3	cesárea	2744	pública	3	Hospital General	segundo nivel	8.2493057
945			1500 to <2500g at birth	3	infecciones	3	parto cef-vag eutócico	2744	pública	3	Hospital General	segundo nivel	12.784722
946	2	<=3	750 to <1000g at birth	2	prematurez	1	parto distócico	41	pública	8	Hospital General	segundo nivel	.034722224
947	8	7 to 10	1500 to <2500g at birth	2	infecciones	3	cesárea	2803	privada	9	Hospital General	segundo nivel	5.2916665
948	8	7 to 10	750 to <1000g at birth	2	prematurez	2	cesárea	17	pública	4	Hospital General	segundo nivel	.18472221
949	9	7 to 10	2500 to <4000g at birth	1	otras	1	cesárea	9	pública	5	Hospital General	segundo nivel	.96111113
950	4	4 to 6	2500 to <4000g at birth	1	asfixiados	1	cesárea	9	pública	5	Hospital General	segundo nivel	4.75
951	7	7 to 10	1500 to <2500g at birth	2	asfixiados	1	cesárea	9	pública	5	Hospital General	segundo nivel	1.4548612
952	9	7 to 10	2500 to <4000g at birth	2	otras	1	parto cef-vag eutócico	9	pública	5	Hospital General	segundo nivel	2.1944444
953	6	4 to 6	2500 to <4000g at birth	2	asfixiados	3	parto distócico	18	pública	1	Hospital General	segundo nivel	16.468056
954	5	4 to 6	1500 to <2500g at birth	2	infecciones	3	parto cef-vag eutócico	2971	privada	7	Hospital General	segundo nivel	.78125
955	7	7 to 10	1000 to <1500g at birth	1	infecciones	3	cesárea	9	privada	8	H. especializado o de especialidades	tercer nivel	1
956			<750g at birth	1	prematurez	2	cesárea	77	pública	5	Hospital Básico	segundo nivel	.1388889
957	7	7 to 10	750 to <1000g at birth	2	prematurez	2	parto cef-vag eutócico	2819	pública	9	H. especializado o de especialidades	tercer nivel	3.1215277
958	7	7 to 10	<750g at birth	3	asfixiados	1	parto cef-vag eutócico	7	pública	8	H. especializado o de especialidades	tercer nivel	.63055557
961	10	7 to 10	1500 to <2500g at birth	1	malformaciones	2	parto cef-vag eutócico	17	pública	4	Hospital General	segundo nivel	22.423611
962	7	7 to 10	750 to <1000g at birth	1	prematurez	1	cesárea	41	pública	8	Hospital General	segundo nivel	17.291666
963	5	4 to 6	1000 to <1500g at birth	1	prematurez	2	cesárea	2819	pública	9	H. especializado o de especialidades	tercer nivel	2.1430554
964	9	7 to 10	1500 to <2500g at birth	1	prematurez	2	cesárea	2819	pública	9	H. especializado o de especialidades	tercer nivel	.72013891
965	6	4 to 6	1500 to <2500g at birth	1	asfixiados	1	cesárea	9	pública	5	Hospital General	segundo nivel	.34375
966	9	7 to 10	2500 to <4000g at birth	1	malformaciones	3	parto cef-vag eutócico	18	pública	1	Hospital General	segundo nivel	2.5208333
967	5	4 to 6		1	asfixiados	1	parto cef-vag eutócico	9	pública	5	Hospital General	segundo nivel	.56597221
968	9	7 to 10	1500 to <2500g at birth	1	prematurez	2	parto cef-vag eutócico	2902	pública	9	Hospital General	segundo nivel	2.7152777
969	8	7 to 10	1500 to <2500g at birth	1	malformaciones	2	parto distócico	2902	pública	9	Hospital General	segundo nivel	1.3298612
970	8	7 to 10	2500 to <4000g at birth	1	infecciones	2	cesárea	2902	pública	9	Hospital General	segundo nivel	.93124998
971	9	7 to 10	1000 to <1500g at birth	1	prematurez	2	parto cef-vag eutócico	2819	pública	9	H. especializado o de especialidades	tercer nivel	1.5138888
972	1	<=3	1000 to <1500g at birth	2	malformaciones	2	cesárea	2819	pública	9	H. especializado o de especialidades	tercer nivel	.041666668
973	0	<=3	<750g at birth	1	prematurez	2	parto cef-vag eutócico	2819	pública	9	H. especializado o de especialidades	tercer nivel	.011805556
974	7	7 to 10	1000 to <1500g at birth	1	prematurez	2	cesárea	2819	pública	9	H. especializado o de especialidades	tercer nivel	.81111109
975	0	<=3	<750g at birth	1	malformaciones	2	parto cef-vag eutócico	2819	pública	9	H. especializado o de especialidades	tercer nivel	.0041666669
976	5	4 to 6	1500 to <2500g at birth	1	asfixiados	1	cesárea	41	pública	8	Hospital General	segundo nivel	6.40625
977	8	7 to 10	750 to <1000g at birth	2	infecciones	1	cesárea	41	pública	8	Hospital General	segundo nivel	9.9104166
978	6	4 to 6	1500 to <2500g at birth	1	malformaciones	2	cesárea	2789	pública	9	H. especializado o de especialidades	tercer nivel	18.797222
979	5	4 to 6	2500 to <4000g at birth	1	malformaciones	2	parto cef-vag eutócico	2782	privada	9	Hospital General	segundo nivel	.083333336
980	2	<=3	1000 to <1500g at birth	1	prematurez	2	parto cef-vag eutócico	2902	pública	9	Hospital General	segundo nivel	2.9840279
981	7	7 to 10	1000 to <1500g at birth	1	infecciones	2	cesárea	2902	pública	9	Hospital General	segundo nivel	3.78125
982	6	4 to 6	750 to <1000g at birth	1	prematurez	2	cesárea	2902	pública	9	Hospital General	segundo nivel	2.54375
983	4	4 to 6	750 to <1000g at birth	1	prematurez	1	parto cef-vag eutócico	41	pública	8	Hospital General	segundo nivel	.25902778
984	0	<=3	2500 to <4000g at birth	1	asfixiados	2	cesárea	2902	pública	9	Hospital General	segundo nivel	23.987499
985	9	7 to 10	2500 to <4000g at birth	1	infecciones	3	parto cef-vag eutócico	2789	pública	9	H. especializado o de especialidades	tercer nivel	12.857639
986	9	7 to 10	2500 to <4000g at birth	1	otras	2	cesárea	2902	pública	9	Hospital General	segundo nivel	26.341667
987	8	7 to 10	1500 to <2500g at birth	1	otras	3	parto distócico	2819	pública	7	H. especializado o de especialidades	tercer nivel	7.625
988	8	7 to 10	1000 to <1500g at birth	1	malformaciones	2	parto distócico	2819	pública	7	H. especializado o de especialidades	tercer nivel	2.5
989	7	7 to 10	1000 to <1500g at birth	1	infecciones	1	cesárea	9	privada	8	H. especializado o de especialidades	tercer nivel	22
990	2	<=3	1500 to <2500g at birth	2	malformaciones	1	cesárea	9	privada	8	H. especializado o de especialidades	tercer nivel	0
991	6	4 to 6	1500 to <2500g at birth	2	malformaciones	1	cesárea	9	privada	8	H. especializado o de especialidades	tercer nivel	1
992	1	<=3	1000 to <1500g at birth	2	malformaciones	2	cesárea	9	privada	8	H. especializado o de especialidades	tercer nivel	3
993	6	4 to 6	750 to <1000g at birth	1	infecciones	1	cesárea	9	privada	8	H. especializado o de especialidades	tercer nivel	1
994	1	<=3	1500 to <2500g at birth	1	malformaciones		cesárea	9	privada	8	H. especializado o de especialidades	tercer nivel	0
995	8	7 to 10	1500 to <2500g at birth	1	infecciones	2	cesárea	9	privada	8	H. especializado o de especialidades	tercer nivel	6
996	5	4 to 6	1000 to <1500g at birth	1	malformaciones	1	cesárea	9	privada	8	H. especializado o de especialidades	tercer nivel	1
997	7	7 to 10	1000 to <1500g at birth	1	malformaciones	2	cesárea	9	privada	8	H. especializado o de especialidades	tercer nivel	9
998	1	<=3	<750g at birth	1	prematurez	1	cesárea	9	privada	8	H. especializado o de especialidades	tercer nivel	0
999	1	<=3	1000 to <1500g at birth	1	malformaciones	1	cesárea	9	privada	8	H. especializado o de especialidades	tercer nivel	0
1000	7	7 to 10	1500 to <2500g at birth	1	prematurez	2	cesárea	9	privada	8	H. especializado o de especialidades	tercer nivel	17
1001	1	<=3	1500 to <2500g at birth	1	asfixiados	1	cesárea	9	privada	8	H. especializado o de especialidades	tercer nivel	1
1002	4	4 to 6	1500 to <2500g at birth	1	malformaciones	2	cesárea	9	privada	8	H. especializado o de especialidades	tercer nivel	1
1003	1	<=3	750 to <1000g at birth	1	prematurez	1	cesárea	9	privada	8	H. especializado o de especialidades	tercer nivel	2
1004	6	4 to 6	1000 to <1500g at birth	2	prematurez	1	cesárea	9	privada	8	H. especializado o de especialidades	tercer nivel	4
1005	6	4 to 6	2500 to <4000g at birth	1	malformaciones	2	cesárea	9	privada	8	H. especializado o de especialidades	tercer nivel	0
1006	1	<=3	1000 to <1500g at birth	1	asfixiados	2	cesárea	9	privada	8	H. especializado o de especialidades	tercer nivel	0
1007	2	<=3	<750g at birth	3	prematurez	1	cesárea	9	privada	8	H. especializado o de especialidades	tercer nivel	0
1008	2	<=3	<750g at birth	1	prematurez	1	cesárea	9	privada	8	H. especializado o de especialidades	tercer nivel	1
1009	6	4 to 6	<750g at birth	1	malformaciones	2	cesárea	9	privada	8	H. especializado o de especialidades	tercer nivel	5
1010	5	4 to 6	<750g at birth	1	prematurez	1	cesárea	9	privada	8	H. especializado o de especialidades	tercer nivel	0
1011	5	4 to 6	<750g at birth	1	infecciones	3	cesárea	9	privada	8	H. especializado o de especialidades	tercer nivel	24
1012	6	4 to 6	1000 to <1500g at birth	1	prematurez	1	cesárea	9	privada	8	H. especializado o de especialidades	tercer nivel	9
1013	8	7 to 10	<750g at birth	1	asfixiados	2	parto cef-vag eutócico	17	pública	4	Hospital General	segundo nivel	.5625
1014			2500 to <4000g at birth	1	infecciones	2	parto cef-vag eutócico	2902	pública	9	Hospital General	segundo nivel	19.583334
1015	8	7 to 10	2500 to <4000g at birth	2	asfixiados	3	parto cef-vag eutócico	2819	pública	7	H. especializado o de especialidades	tercer nivel	1.2923611
1016	9	7 to 10	2500 to <4000g at birth	1	malformaciones	2	cesárea	2789	pública	9	H. especializado o de especialidades	tercer nivel	1.0465277
1017				1	malformaciones	2	parto cef-vag eutócico	2789	pública	9	H. especializado o de especialidades	tercer nivel	5.0520835
1018	0	<=3	1500 to <2500g at birth	2	malformaciones	3	cesárea	2819	pública	9	H. especializado o de especialidades	tercer nivel	0
1019	7	7 to 10	750 to <1000g at birth	2	asfixiados	2	parto cef-vag eutócico	2819	pública	9	H. especializado o de especialidades	tercer nivel	0
1020	8	7 to 10	750 to <1000g at birth	1	prematurez	2	cesárea	2819	pública	9	H. especializado o de especialidades	tercer nivel	5
1021	9	7 to 10	2500 to <4000g at birth	1	infecciones	2	parto cef-vag eutócico	2540	pública	9	Centro de salud tipo C	primer nivel	.61597222
1022			1500 to <2500g at birth	1	infecciones	3	cesárea	1061	pública	6	Hospital General	segundo nivel	5.2986112
1023	3	<=3	750 to <1000g at birth	1	asfixiados	3	parto cef-vag eutócico	18	pública	1	Hospital General	segundo nivel	2.4993055
1024	1	<=3	750 to <1000g at birth	1	asfixiados	3	parto cef-vag eutócico	18	pública	1	Hospital General	segundo nivel	.035416666
1026	8	7 to 10	1500 to <2500g at birth	1	infecciones	3	parto cef-vag eutócico	18	pública	1	Hospital General	segundo nivel	26.270834
1027	7	7 to 10	750 to <1000g at birth	1	prematurez	2	cesárea	2902	pública	9	Hospital General	segundo nivel	2.9840279
1028	2	<=3	750 to <1000g at birth	2	prematurez	2	cesárea	2819	pública	9	H. especializado o de especialidades	tercer nivel	3.4034722
1029	9	7 to 10	<750g at birth	1	prematurez	2	parto cef-vag eutócico	2902	pública	9	Hospital General	segundo nivel	.84375
1030	10	7 to 10	2500 to <4000g at birth	1	malformaciones	2	cesárea	45	pública	4	Hospital General	segundo nivel	2.9791667
1031	1	<=3	<750g at birth	2	prematurez	1	cesárea	9	privada	8	H. especializado o de especialidades	tercer nivel	1
1032	1	<=3	2500 to <4000g at birth	2	asfixiados		cesárea	9	privada	8	H. especializado o de especialidades	tercer nivel	0
1033	6	4 to 6	2500 to <4000g at birth	2	asfixiados	1	cesárea	9	privada	8	H. especializado o de especialidades	tercer nivel	23
1034	5	4 to 6	750 to <1000g at birth	1	asfixiados	1	cesárea	9	privada	8	H. especializado o de especialidades	tercer nivel	7
1035	6	4 to 6	750 to <1000g at birth	1	infecciones	2	cesárea	9	privada	8	H. especializado o de especialidades	tercer nivel	4
1036	3	<=3	750 to <1000g at birth	1	infecciones	1	cesárea	9	privada	8	H. especializado o de especialidades	tercer nivel	5
1037	3	<=3	<750g at birth	3	prematurez	1	cesárea	9	privada	8	H. especializado o de especialidades	tercer nivel	0
1038	2	<=3	1000 to <1500g at birth	1	asfixiados	2	cesárea	9	privada	8	H. especializado o de especialidades	tercer nivel	1
1039	2	<=3	1000 to <1500g at birth	1	asfixiados	2	cesárea	9	privada	8	H. especializado o de especialidades	tercer nivel	1
1040	7	7 to 10	2500 to <4000g at birth	1	malformaciones	3	cesárea	9	privada	8	H. especializado o de especialidades	tercer nivel	1
1041	7	7 to 10	750 to <1000g at birth	1	asfixiados	3	cesárea	9	privada	8	H. especializado o de especialidades	tercer nivel	1
1042	4	4 to 6	2500 to <4000g at birth	1	malformaciones	1	cesárea	9	privada	8	H. especializado o de especialidades	tercer nivel	1
1043	5	4 to 6	750 to <1000g at birth	2	asfixiados	1	cesárea	9	privada	8	H. especializado o de especialidades	tercer nivel	2
1044	6	4 to 6	1500 to <2500g at birth	1	asfixiados	1	cesárea	9	privada	8	H. especializado o de especialidades	tercer nivel	0
1045	5	4 to 6	750 to <1000g at birth	1	prematurez	1	cesárea	9	privada	8	H. especializado o de especialidades	tercer nivel	0
1046	3	<=3	750 to <1000g at birth	1	prematurez	2	parto cef-vag eutócico	2902	pública	9	Hospital General	segundo nivel	.4923611
1047	6	4 to 6	2500 to <4000g at birth	2	prematurez	1	cesárea	9	privada	8	H. especializado o de especialidades	tercer nivel	1
1048	9	7 to 10	750 to <1000g at birth	1	prematurez	2	cesárea	2902	pública	9	Hospital General	segundo nivel	1.5777777
1049	8	7 to 10	1000 to <1500g at birth	1	prematurez	2	cesárea	2819	pública	9	H. especializado o de especialidades	tercer nivel	21.375694
1050	6	4 to 6	1000 to <1500g at birth	1	asfixiados	2	parto distócico	2902	pública	9	Hospital General	segundo nivel	5.0659723
1051	8	7 to 10	750 to <1000g at birth	2	asfixiados	3	parto cef-vag eutócico	2789	pública	9	H. especializado o de especialidades	tercer nivel	6.7361112
1052	10	7 to 10	2500 to <4000g at birth	1	asfixiados	3	parto cef-vag eutócico	312	pública	1	Hospital General	segundo nivel	1.5555556
1053	8	7 to 10	2500 to <4000g at birth	2	malformaciones	3	cesárea	312	pública	1	Hospital General	segundo nivel	1.5729166
1054	10	7 to 10	2500 to <4000g at birth	2	otras	3	cesárea	312	pública	1	Hospital General	segundo nivel	.88125002
1055			1500 to <2500g at birth	2	infecciones	3	parto cef-vag eutócico	312	pública	1	Hospital General	segundo nivel	9.125
1056			1000 to <1500g at birth	1	asfixiados	1	cesárea	9	privada	8	H. especializado o de especialidades	tercer nivel	2.5118055
1057			750 to <1000g at birth	2	malformaciones	1	cesárea	9	privada	8	H. especializado o de especialidades	tercer nivel	9.4965277
1058			1500 to <2500g at birth	2	otras	1	cesárea	9	privada	8	H. especializado o de especialidades	tercer nivel	25.484028
1059			1000 to <1500g at birth	1	asfixiados	3	cesárea	9	privada	8	H. especializado o de especialidades	tercer nivel	1.4756944
1060	7	7 to 10	1000 to <1500g at birth	1	infecciones	1	cesárea	41	pública	8	Hospital General	segundo nivel	1.0111111
1061	2	<=3	<750g at birth	2	asfixiados	3	parto cef-vag eutócico	1061	pública	6	Hospital General	segundo nivel	.020833334
1062	7	7 to 10	<750g at birth	2	prematurez	2	cesárea	2819	pública	9	H. especializado o de especialidades	tercer nivel	.25416666
1063	9	7 to 10	750 to <1000g at birth	1	asfixiados	2	cesárea	2902	pública	9	Hospital General	segundo nivel	4.240972
1064	6	4 to 6	1000 to <1500g at birth	2	malformaciones	2	cesárea	2902	pública	9	Hospital General	segundo nivel	1.3680556
1065			2500 to <4000g at birth	1	infecciones	3	parto cef-vag eutócico	2703	pública	5	Hospital Básico	segundo nivel	.80555558
1066	0	<=3	<750g at birth	1	prematurez	2	cesárea	2902	pública	9	Hospital General	segundo nivel	.22430556
1067	3	<=3	750 to <1000g at birth	1	prematurez	3	cesárea	18	pública	1	Hospital General	segundo nivel	1.5555556
1068	7	7 to 10	1500 to <2500g at birth	1	prematurez	1	cesárea	41	pública	8	Hospital General	segundo nivel	.875
1069	5	4 to 6	1000 to <1500g at birth	3	prematurez	1	parto cef-vag eutócico	41	pública	8	Hospital General	segundo nivel	1.2638888
1070	8	7 to 10	1500 to <2500g at birth	2	prematurez	2	cesárea	41	pública	8	Hospital General	segundo nivel	3.8833334
1071	8	7 to 10	750 to <1000g at birth	1	infecciones	1	cesárea	9	privada	8	H. especializado o de especialidades	tercer nivel	23
1072	3	<=3	1000 to <1500g at birth	1	malformaciones	2	cesárea	9	privada	8	H. especializado o de especialidades	tercer nivel	0
1073	2	<=3	<750g at birth	1	asfixiados	1	cesárea	9	privada	8	H. especializado o de especialidades	tercer nivel	0
1074	5	4 to 6	750 to <1000g at birth	1	infecciones	1	cesárea	9	privada	8	H. especializado o de especialidades	tercer nivel	26
1075	6	4 to 6	1000 to <1500g at birth	1	infecciones	2	cesárea	9	privada	8	H. especializado o de especialidades	tercer nivel	27
1076	1	<=3	1500 to <2500g at birth	1	malformaciones	2	cesárea	9	privada	8	H. especializado o de especialidades	tercer nivel	0
1077	6	4 to 6	<750g at birth	3	infecciones	1	cesárea	9	privada	8	H. especializado o de especialidades	tercer nivel	6
1078	5	4 to 6	750 to <1000g at birth	1	infecciones	2	cesárea	9	privada	8	H. especializado o de especialidades	tercer nivel	20
1079	7	7 to 10	750 to <1000g at birth	1	malformaciones	2	cesárea	9	privada	8	H. especializado o de especialidades	tercer nivel	17
1080	6	4 to 6	750 to <1000g at birth	1	infecciones	1	cesárea	9	privada	8	H. especializado o de especialidades	tercer nivel	4
1081	1	<=3	<750g at birth	1	infecciones	2	cesárea	9	privada	8	H. especializado o de especialidades	tercer nivel	0
1082	1	<=3	<750g at birth	1	infecciones	3	cesárea	9	privada	8	H. especializado o de especialidades	tercer nivel	0
1083	2	<=3	1500 to <2500g at birth	1	prematurez	2	cesárea	9	privada	8	H. especializado o de especialidades	tercer nivel	13
1084	2	<=3	750 to <1000g at birth	1	asfixiados	1	cesárea	9	privada	8	H. especializado o de especialidades	tercer nivel	2
1085	6	4 to 6	750 to <1000g at birth	1	infecciones	1	cesárea	9	privada	8	H. especializado o de especialidades	tercer nivel	18
1087	6	4 to 6	750 to <1000g at birth	1	asfixiados	1	cesárea	9	privada	8	H. especializado o de especialidades	tercer nivel	2
1088	6	4 to 6	750 to <1000g at birth	1	asfixiados	1	cesárea	9	privada	8	H. especializado o de especialidades	tercer nivel	1
1089	1	<=3	<750g at birth	1	prematurez	1	cesárea	9	privada	8	H. especializado o de especialidades	tercer nivel	0
1090	4	4 to 6	750 to <1000g at birth	1	asfixiados	2	cesárea	9	privada	8	H. especializado o de especialidades	tercer nivel	1
1091	2	<=3	1000 to <1500g at birth	1	asfixiados	2	cesárea	9	privada	8	H. especializado o de especialidades	tercer nivel	0
1092	10	7 to 10	1500 to <2500g at birth	1	infecciones	3	cesárea	1061	pública	6	Hospital General	segundo nivel	10.385417
1093	5	4 to 6	2500 to <4000g at birth	1	malformaciones	3	parto cef-vag eutócico	1282	pública	7	Hospital Básico	segundo nivel	.013888889
1094	3	<=3	750 to <1000g at birth	1	prematurez	1	parto cef-vag eutócico	41	pública	8	Hospital General	segundo nivel	1.5166667
1095	5	4 to 6	<750g at birth	1	prematurez	1	parto cef-vag eutócico	41	pública	8	Hospital General	segundo nivel	2.2569444
1096	5	4 to 6	<750g at birth	1	asfixiados	2	parto cef-vag eutócico	2819	pública	9	H. especializado o de especialidades	tercer nivel	.0069444445
1097	9	7 to 10	1000 to <1500g at birth	1	asfixiados	3	parto cef-vag eutócico	2803	privada	9	Hospital General	segundo nivel	.16666667
1098	5	4 to 6	1500 to <2500g at birth	2	prematurez	2	parto distócico	17	pública	4	Hospital General	segundo nivel	.4375
1099	7	7 to 10	1500 to <2500g at birth	1	infecciones	2	cesárea	45	pública	4	Hospital General	segundo nivel	3.6423612
1100			750 to <1000g at birth	1	prematurez	3	parto cef-vag eutócico	2789	pública	9	H. especializado o de especialidades	tercer nivel	2.6076388
1101			1500 to <2500g at birth	1	malformaciones	2	parto cef-vag eutócico	2789	pública	9	H. especializado o de especialidades	tercer nivel	11.079861
1103	8	7 to 10	<750g at birth	1	asfixiados	2	cesárea	2902	pública	9	Hospital General	segundo nivel	1.4930556
1104				2	asfixiados	2		2789	pública	9	H. especializado o de especialidades	tercer nivel	22.80625
1105	0	<=3	1500 to <2500g at birth	1	malformaciones	3	cesárea	2819	pública	9	H. especializado o de especialidades	tercer nivel	.0069444445
1106	9	7 to 10	1500 to <2500g at birth	1	prematurez	2	cesárea	2819	pública	9	H. especializado o de especialidades	tercer nivel	1.1569444
1107	8	7 to 10	750 to <1000g at birth	2	prematurez	2	cesárea	2819	pública	9	H. especializado o de especialidades	tercer nivel	2.3888888
1108			2500 to <4000g at birth	1	infecciones	3	parto cef-vag eutócico	18	pública	1	Hospital General	segundo nivel	9.25
1109			1500 to <2500g at birth	1	otras	3	parto distócico	391	pública	3	Centro de salud tipo C	primer nivel	7.7937498
1110	7	7 to 10	1000 to <1500g at birth	1	prematurez	2	cesárea	2902	pública	9	Hospital General	segundo nivel	1.1388888
1113	6	4 to 6	<750g at birth	2	asfixiados	1	parto cef-vag eutócico	9	pública	5	Hospital General	segundo nivel	1.2618055
1114	9	7 to 10	2500 to <4000g at birth	1	infecciones	2	cesárea	17	pública	4	Hospital General	segundo nivel	4.9638891
1115	5	4 to 6	750 to <1000g at birth	1	asfixiados	1	parto cef-vag eutócico	9	pública	5	Hospital General	segundo nivel	.11180556
1116	5	4 to 6	750 to <1000g at birth	2	asfixiados	1	parto cef-vag eutócico	9	pública	5	Hospital General	segundo nivel	.11180556
1117	7	7 to 10	750 to <1000g at birth	2	infecciones	2	cesárea	9	privada	8	H. especializado o de especialidades	tercer nivel	9
1118	7	7 to 10	1000 to <1500g at birth	2	infecciones		cesárea	9	privada	8	H. especializado o de especialidades	tercer nivel	2
1119	1	<=3	750 to <1000g at birth	1	malformaciones	3	cesárea	9	privada	8	H. especializado o de especialidades	tercer nivel	.020833334
1120	6	4 to 6	<750g at birth	1	infecciones	1	cesárea	9	privada	8	H. especializado o de especialidades	tercer nivel	26
1121	6	4 to 6	1000 to <1500g at birth	2	infecciones	1	parto cef-vag eutócico	9	privada	8	H. especializado o de especialidades	tercer nivel	15
1122	6	4 to 6	2500 to <4000g at birth	1	malformaciones	2	cesárea	2902	pública	9	Hospital General	segundo nivel	.31944445
1123	8	7 to 10	2500 to <4000g at birth	1	malformaciones	2	parto cef-vag eutócico	2902	pública	9	Hospital General	segundo nivel	3.1319444
1124	7	7 to 10	750 to <1000g at birth	1	asfixiados	2	cesárea	9	privada	8	H. especializado o de especialidades	tercer nivel	1
1126			2500 to <4000g at birth	1	infecciones	2	parto cef-vag eutócico	2819	pública	9	H. especializado o de especialidades	tercer nivel	2.386111
1127	6	4 to 6	750 to <1000g at birth	1	prematurez	2	parto cef-vag eutócico	2819	pública	9	H. especializado o de especialidades	tercer nivel	.40833333
1128	9	7 to 10	1500 to <2500g at birth	1	infecciones	2	cesárea	2819	pública	9	H. especializado o de especialidades	tercer nivel	12.775695
1129	8	7 to 10	2500 to <4000g at birth	1	malformaciones	2	cesárea	2476	pública	6	Hospital General	segundo nivel	.58958334
1130	5	4 to 6	1000 to <1500g at birth	3	asfixiados	2	parto cef-vag eutócico	2902	pública	9	Hospital General	segundo nivel	7
1131	3	<=3	2500 to <4000g at birth	3	malformaciones	3	cesárea	18	pública	1	Hospital General	segundo nivel	2.6006944
1132	9	7 to 10	1500 to <2500g at birth	2	infecciones	3	cesárea	18	pública	1	Hospital General	segundo nivel	5.040278
1133	7	7 to 10	1000 to <1500g at birth	1	infecciones	3	parto cef-vag eutócico	17	pública	4	Hospital General	segundo nivel	4.4583335
1135	1	<=3	2500 to <4000g at birth	2	asfixiados	3	parto distócico	1140	pública	7	Centro de salud tipo A	primer nivel	.17430556
1136	1	<=3	1500 to <2500g at birth	1	malformaciones	1	cesárea	5	pública	8	H. especializado o de especialidades	tercer nivel	.013888889
1137	7	7 to 10	2500 to <4000g at birth	1	asfixiados	1	cesárea	5	pública	8	H. especializado o de especialidades	tercer nivel	.93680555
1138	3	<=3	1000 to <1500g at birth	1	infecciones	1	parto cef-vag eutócico	5	pública	8	H. especializado o de especialidades	tercer nivel	1.7638888
1139	5	4 to 6	2500 to <4000g at birth	1	malformaciones	1	cesárea	5	pública	8	H. especializado o de especialidades	tercer nivel	.0069444445
1140	5	4 to 6	2500 to <4000g at birth	1	asfixiados	2	cesárea	5	pública	8	H. especializado o de especialidades	tercer nivel	.84166664
1141	5	4 to 6	2500 to <4000g at birth	1	malformaciones	1	cesárea	5	pública	8	H. especializado o de especialidades	tercer nivel	.89583331
1142	7	7 to 10	1500 to <2500g at birth	1	infecciones	1	cesárea	5	pública	8	H. especializado o de especialidades	tercer nivel	8.520833
1143	7	7 to 10	750 to <1000g at birth	1	asfixiados	1	cesárea	5	pública	8	H. especializado o de especialidades	tercer nivel	13.625
1144	5	4 to 6	<750g at birth	1	prematurez	1	cesárea	5	pública	8	H. especializado o de especialidades	tercer nivel	1.1166667
1145	7	7 to 10	2500 to <4000g at birth	1	otras	2	parto cef-vag eutócico	272	pública	2	Hospital Básico	segundo nivel	3.9527779
1146	3	<=3	1000 to <1500g at birth	1	otras	3	cesárea	17	privada	8	H. especializado o de especialidades	tercer nivel	6
1147	7	7 to 10	750 to <1000g at birth	1	prematurez	1	cesárea	17	privada	8	H. especializado o de especialidades	tercer nivel	10.518056
1148	5	4 to 6	1500 to <2500g at birth	1	prematurez	2	cesárea	17	privada	8	H. especializado o de especialidades	tercer nivel	9.5097218
1149	6	4 to 6	750 to <1000g at birth	1	prematurez	1	cesárea	17	privada	8	H. especializado o de especialidades	tercer nivel	6.4951391
1150	6	4 to 6	750 to <1000g at birth	1	infecciones	1	cesárea	17	privada	8	H. especializado o de especialidades	tercer nivel	12.482639
1151	7	7 to 10	1000 to <1500g at birth	2	infecciones	3	cesárea	17	privada	8	H. especializado o de especialidades	tercer nivel	15.414583
1152	6	4 to 6	1500 to <2500g at birth	1	malformaciones	2	cesárea	17	privada	8	H. especializado o de especialidades	tercer nivel	20.405556
1153			750 to <1000g at birth	2	prematurez	1	parto cef-vag eutócico	17	privada	8	H. especializado o de especialidades	tercer nivel	5
1154			750 to <1000g at birth	2	malformaciones	1	cesárea	17	privada	8	H. especializado o de especialidades	tercer nivel	3
1155	4	4 to 6	750 to <1000g at birth	2	prematurez	2	cesárea	17	privada	8	H. especializado o de especialidades	tercer nivel	1
1156	4	4 to 6	1500 to <2500g at birth	1	asfixiados	1	cesárea	17	privada	8	H. especializado o de especialidades	tercer nivel	2
1157			2500 to <4000g at birth	2	infecciones	1	cesárea	17	privada	8	H. especializado o de especialidades	tercer nivel	23
1158			1500 to <2500g at birth	2	prematurez	2	cesárea	17	privada	8	H. especializado o de especialidades	tercer nivel	3
1159			1500 to <2500g at birth	1	prematurez	2	cesárea	17	privada	8	H. especializado o de especialidades	tercer nivel	14
1160			750 to <1000g at birth	1	infecciones	1	cesárea	17	privada	8	H. especializado o de especialidades	tercer nivel	13
1161			2500 to <4000g at birth	2	asfixiados	2	cesárea	17	privada	8	H. especializado o de especialidades	tercer nivel	7
1162			1500 to <2500g at birth	1	malformaciones	3	cesárea	17	privada	8	H. especializado o de especialidades	tercer nivel	18
1163			1000 to <1500g at birth	2	infecciones	2	cesárea	17	privada	8	H. especializado o de especialidades	tercer nivel	10
1164			1000 to <1500g at birth	1	infecciones	1	cesárea	17	privada	8	H. especializado o de especialidades	tercer nivel	5
1165			1500 to <2500g at birth	3	asfixiados	2	parto cef-vag eutócico	17	privada	8	H. especializado o de especialidades	tercer nivel	9
1166			750 to <1000g at birth	2	prematurez	1	cesárea	17	privada	8	H. especializado o de especialidades	tercer nivel	3
1167			2500 to <4000g at birth	1	asfixiados	1	cesárea	17	privada	8	H. especializado o de especialidades	tercer nivel	1
1168			2500 to <4000g at birth	3	otras	1	cesárea	17	privada	8	H. especializado o de especialidades	tercer nivel	16
1169			750 to <1000g at birth	2	prematurez	1	cesárea	17	privada	8	H. especializado o de especialidades	tercer nivel	8
1170	5	4 to 6	1500 to <2500g at birth	1	prematurez	1	cesárea	17	privada	8	H. especializado o de especialidades	tercer nivel	10
1171			750 to <1000g at birth	1	prematurez	2	parto cef-vag eutócico	17	privada	8	H. especializado o de especialidades	tercer nivel	6
1172	5	4 to 6	1000 to <1500g at birth	1	prematurez	1	cesárea	17	privada	8	H. especializado o de especialidades	tercer nivel	25
1173	5	4 to 6	1000 to <1500g at birth	2	malformaciones	1	cesárea	17	privada	8	H. especializado o de especialidades	tercer nivel	1
1174			2500 to <4000g at birth	1	prematurez	1	parto cef-vag eutócico	17	privada	8	H. especializado o de especialidades	tercer nivel	1
1175			1000 to <1500g at birth	1	malformaciones	3	cesárea	17	privada	8	H. especializado o de especialidades	tercer nivel	17
1176			750 to <1000g at birth	1	prematurez	1	cesárea	17	privada	8	H. especializado o de especialidades	tercer nivel	6
1177			2500 to <4000g at birth	1	malformaciones	1	cesárea	17	privada	8	H. especializado o de especialidades	tercer nivel	10
1178			1500 to <2500g at birth	1	infecciones	1	parto cef-vag eutócico	17	privada	8	H. especializado o de especialidades	tercer nivel	14
1179	5	4 to 6	1500 to <2500g at birth	1	asfixiados	1	cesárea	17	privada	8	H. especializado o de especialidades	tercer nivel	12.342361
1180	7	7 to 10	<750g at birth	1	infecciones	1	cesárea	17	privada	8	H. especializado o de especialidades	tercer nivel	4.6722221
1181	7	7 to 10	1000 to <1500g at birth	2	malformaciones	1	cesárea	17	privada	8	H. especializado o de especialidades	tercer nivel	5.6388888
1182	8	7 to 10	1000 to <1500g at birth	1	infecciones	1	cesárea	17	privada	8	H. especializado o de especialidades	tercer nivel	13.629167
1183	9	7 to 10	1500 to <2500g at birth	1	infecciones	3	cesárea	17	privada	8	H. especializado o de especialidades	tercer nivel	7.6194444
1184	5	4 to 6	1000 to <1500g at birth	2	infecciones	1	cesárea	17	privada	8	H. especializado o de especialidades	tercer nivel	12.6125
1185	8	7 to 10	2500 to <4000g at birth	1	malformaciones	1	cesárea	17	privada	8	H. especializado o de especialidades	tercer nivel	6.6055555
1186	8	7 to 10	1500 to <2500g at birth	1	malformaciones	1	cesárea	17	privada	8	H. especializado o de especialidades	tercer nivel	26.5875
1187	7	7 to 10	750 to <1000g at birth	1	infecciones	1	cesárea	17	privada	8	H. especializado o de especialidades	tercer nivel	5.5652776
1188	7	7 to 10	750 to <1000g at birth	2	malformaciones	1	cesárea	17	privada	8	H. especializado o de especialidades	tercer nivel	3.5416667
1189	6	4 to 6	750 to <1000g at birth	1	infecciones	1	cesárea	17	privada	8	H. especializado o de especialidades	tercer nivel	24.534721
1190	5	4 to 6	1500 to <2500g at birth	1	asfixiados	3	cesárea	17	privada	8	H. especializado o de especialidades	tercer nivel	13.526389
1191	7	7 to 10	750 to <1000g at birth	1	infecciones	1	cesárea	17	privada	8	H. especializado o de especialidades	tercer nivel	4.5180554
1192	7	7 to 10	4000 or more g at birth	1	asfixiados	1	cesárea	17	privada	8	H. especializado o de especialidades	tercer nivel	3.4395833
1193	7	7 to 10	2500 to <4000g at birth	1	malformaciones	1	cesárea	17	privada	8	H. especializado o de especialidades	tercer nivel	11.3875
1194	6	4 to 6	1500 to <2500g at birth	2	malformaciones	1	cesárea	7	pública	8	H. especializado o de especialidades	tercer nivel	1.1694444
1195	5	4 to 6	<750g at birth	1	prematurez	1	parto cef-vag eutócico	7	pública	8	H. especializado o de especialidades	tercer nivel	4.8013887
1196	6	4 to 6		2	infecciones	1	cesárea	7	pública	8	H. especializado o de especialidades	tercer nivel	10.359028
1197	7	7 to 10	750 to <1000g at birth	1	prematurez	1	parto cef-vag eutócico	7	pública	8	H. especializado o de especialidades	tercer nivel	9.7715282
1198	1	<=3	1500 to <2500g at birth	2	prematurez	1	cesárea	7	pública	8	H. especializado o de especialidades	tercer nivel	.029861111
1199	5	4 to 6	1500 to <2500g at birth	2	malformaciones	2	cesárea	570	pública	4	Hospital General	segundo nivel	1.1479167
1200	6	4 to 6	1000 to <1500g at birth	1	prematurez		cesárea	570	pública	4	Hospital General	segundo nivel	2
1201	8	7 to 10	750 to <1000g at birth	1	infecciones		cesárea	570	pública	4	Hospital General	segundo nivel	6
1202	5	4 to 6	750 to <1000g at birth	1	prematurez		parto cef-vag eutócico	570	pública	4	Hospital General	segundo nivel	8.1284723
1203	7	7 to 10	1000 to <1500g at birth	1	prematurez	2	cesárea	2537	pública	3	Hospital General	segundo nivel	.10416666
1204	0	<=3	<750g at birth	2	prematurez	2	cesárea	2537	pública	3	Hospital General	segundo nivel	2.1215277
1205	7	7 to 10	1000 to <1500g at birth	1	prematurez	2	parto cef-vag eutócico	2537	pública	3	Hospital General	segundo nivel	.99652779
1206	9	7 to 10	1000 to <1500g at birth	1	infecciones	2	parto cef-vag eutócico	2537	pública	3	Hospital General	segundo nivel	18.947916
1207	9	7 to 10	1000 to <1500g at birth	1	prematurez	2	parto cef-vag eutócico	2537	pública	3	Hospital General	segundo nivel	12.048611
1208	6	4 to 6	<750g at birth	2	prematurez	1	parto cef-vag eutócico	7	pública	8	H. especializado o de especialidades	tercer nivel	1.5291667
1209	6	4 to 6	750 to <1000g at birth	1	prematurez	1	parto distócico	7	pública	8	H. especializado o de especialidades	tercer nivel	3.375
1210	3	<=3	2500 to <4000g at birth	2	asfixiados	1	cesárea	7	pública	8	H. especializado o de especialidades	tercer nivel	1.73125
1211	8	7 to 10	1500 to <2500g at birth	1	asfixiados	1	cesárea	7	pública	8	H. especializado o de especialidades	tercer nivel	4.0069447
1212	6	4 to 6	750 to <1000g at birth	1	prematurez	1	cesárea	7	pública	8	H. especializado o de especialidades	tercer nivel	14.375
1213	9	7 to 10	1500 to <2500g at birth	1	malformaciones	1	cesárea	7	pública	8	H. especializado o de especialidades	tercer nivel	19.777779
1214	0	<=3	<750g at birth	1	asfixiados	1	cesárea	7	pública	8	H. especializado o de especialidades	tercer nivel	7.0048609
1215	6	4 to 6	<750g at birth	2	asfixiados	2	cesárea	17	privada	8	H. especializado o de especialidades	tercer nivel	21.627777
1216	8	7 to 10	<750g at birth	1	otras	1	cesárea	17	privada	8	H. especializado o de especialidades	tercer nivel	4.6208334
1217	6	4 to 6	<750g at birth	3	otras	1	cesárea	17	privada	8	H. especializado o de especialidades	tercer nivel	4.6138887
1218	5	4 to 6	750 to <1000g at birth	1	prematurez	1	cesárea	7	pública	8	H. especializado o de especialidades	tercer nivel	.20694445
1219	8	7 to 10	1000 to <1500g at birth	1	infecciones	2	parto cef-vag eutócico	2476	pública	6	Hospital General	segundo nivel	6.9027777
1220	6	4 to 6	<750g at birth	2	infecciones	1	parto cef-vag eutócico	17	privada	8	H. especializado o de especialidades	tercer nivel	21.418056
1221	6	4 to 6	750 to <1000g at birth	2	infecciones	3	parto cef-vag eutócico	17	privada	8	H. especializado o de especialidades	tercer nivel	10.413889
1222	7	7 to 10	1000 to <1500g at birth	1	infecciones	1	cesárea	17	privada	8	H. especializado o de especialidades	tercer nivel	7.4097223
1223	7	7 to 10	750 to <1000g at birth	1	asfixiados	1	parto cef-vag eutócico	17	privada	8	H. especializado o de especialidades	tercer nivel	4.404861
1224	5	4 to 6	<750g at birth	1	prematurez	1	cesárea	17	privada	8	H. especializado o de especialidades	tercer nivel	18.390278
1225	1	<=3	1500 to <2500g at birth	1	malformaciones	2	cesárea	2476	pública	6	Hospital General	segundo nivel	.0083333338
1226	6	4 to 6	2500 to <4000g at birth	1	asfixiados	2	cesárea	77	pública	5	Hospital Básico	segundo nivel	.12847222
1227	6	4 to 6	750 to <1000g at birth	1	prematurez	2	parto cef-vag eutócico	77	pública	5	Hospital Básico	segundo nivel	.25347221
1228	7	7 to 10	1500 to <2500g at birth	1	infecciones	3	parto cef-vag eutócico	312	pública	1	Hospital General	segundo nivel	5.4930553
1229			2500 to <4000g at birth	2	malformaciones	2	cesárea	2789	pública	9	H. especializado o de especialidades	tercer nivel	2.5173612
1230	8	7 to 10	1500 to <2500g at birth	2	asfixiados	3	parto cef-vag eutócico	312	pública	1	Hospital General	segundo nivel	1.8541666
1231	0	<=3	1000 to <1500g at birth	2	malformaciones	2	cesárea	2819	pública	9	H. especializado o de especialidades	tercer nivel	.013888889
1232	9	7 to 10	2500 to <4000g at birth	1	infecciones	2	cesárea	2205	pública	1	Hospital General	segundo nivel	17.354166
1233	8	7 to 10	1000 to <1500g at birth	2	asfixiados	2	cesárea	2205	pública	1	Hospital General	segundo nivel	3.4375
1234	3	<=3	<750g at birth	1	prematurez	2	cesárea	2704	pública	9	Hospital General	segundo nivel	1.4993056
1235	8	7 to 10	1500 to <2500g at birth	1	otras	2	cesárea	2789	pública	9	H. especializado o de especialidades	tercer nivel	27.63125
1236	9	7 to 10	750 to <1000g at birth	1	infecciones	2	cesárea	2971	pública	9	H. especializado o de especialidades	tercer nivel	17.661806
1237	5	4 to 6	<750g at birth	2	prematurez	1	parto cef-vag eutócico	41	pública	8	Hospital General	segundo nivel	.15625
1238	6	4 to 6	1000 to <1500g at birth	3	asfixiados	1	parto cef-vag eutócico	41	pública	8	Hospital General	segundo nivel	23.552084
1239	9	7 to 10	2500 to <4000g at birth	1	infecciones	2	cesárea	2971	pública	9	H. especializado o de especialidades	tercer nivel	20.309029
1240	7	7 to 10	1000 to <1500g at birth	1	malformaciones	3	cesárea	312	pública	1	Hospital General	segundo nivel	1.9597223
1241	0	<=3	1000 to <1500g at birth	1	infecciones	2	parto cef-vag eutócico	45	pública	4	Hospital General	segundo nivel	13.4125
1242	10	7 to 10	2500 to <4000g at birth	1	infecciones	2	cesárea	45	pública	4	Hospital General	segundo nivel	11.951389
1243	9	7 to 10	1500 to <2500g at birth	1	infecciones	3	parto cef-vag eutócico	520	pública	2	Hospital General	segundo nivel	2.16875
1244	8	7 to 10	1000 to <1500g at birth	1	prematurez	3	cesárea	18	pública	1	Hospital General	segundo nivel	10.446527
1245	9	7 to 10	2500 to <4000g at birth	1	malformaciones	2	parto cef-vag eutócico	2819	pública	9	H. especializado o de especialidades	tercer nivel	4.5138888
1246	7	7 to 10	<750g at birth	1	prematurez	2	cesárea	2704	pública	9	Hospital General	segundo nivel	19.757639
1247	5	4 to 6	750 to <1000g at birth	2	prematurez	2	parto cef-vag eutócico	2704	pública	9	Hospital General	segundo nivel	.10208333
1248	9	7 to 10	750 to <1000g at birth	1	prematurez	3	parto cef-vag eutócico	520	pública	2	Hospital General	segundo nivel	1.7569444
1249	9	7 to 10	2500 to <4000g at birth	1	malformaciones	2	cesárea	2911	pública	1	Hospital General	segundo nivel	.69027776
1250	9	7 to 10	1500 to <2500g at birth	1	prematurez	3	cesárea	520	pública	2	Hospital General	segundo nivel	1.9701389
1251	6	4 to 6	<750g at birth	1	prematurez	2	cesárea	2819	pública	9	H. especializado o de especialidades	tercer nivel	5.1201391
1252	5	4 to 6	750 to <1000g at birth	1	prematurez	3	parto cef-vag eutócico	2819	pública	9	H. especializado o de especialidades	tercer nivel	23.316668
1253	6	4 to 6	2500 to <4000g at birth	1	asfixiados	1	cesárea	9	pública	5	Hospital General	segundo nivel	.45833334
1254	9	7 to 10	<750g at birth	1	prematurez	2	parto cef-vag eutócico	2971	pública	9	H. especializado o de especialidades	tercer nivel	11.194445
1255	1	<=3	<750g at birth	1	prematurez	3	cesárea	2744	pública	3	Hospital General	segundo nivel	.015277778
1256	8	7 to 10	1500 to <2500g at birth	1	prematurez	2	cesárea	2902	pública	9	Hospital General	segundo nivel	2.8340278
1257	7	7 to 10	1500 to <2500g at birth	1	prematurez	2	cesárea	2819	pública	9	H. especializado o de especialidades	tercer nivel	8.645833
1258	0	<=3	1500 to <2500g at birth	1	malformaciones	2	parto cef-vag eutócico	2971	pública	9	H. especializado o de especialidades	tercer nivel	.0013888889
1259	7	7 to 10	1000 to <1500g at birth	1	prematurez	2	parto cef-vag eutócico	2744	pública	3	Hospital General	segundo nivel	3.15625
1260	4	4 to 6	1500 to <2500g at birth	1	malformaciones	3	parto cef-vag eutócico	2744	pública	3	Hospital General	segundo nivel	3.0277777
1261	0	<=3	<750g at birth	1	prematurez	1	cesárea	41	pública	8	Hospital General	segundo nivel	.033333335
1262	6	4 to 6	1000 to <1500g at birth	1	malformaciones	3	cesárea	312	pública	1	Hospital General	segundo nivel	1.3020834
1263	7	7 to 10	<750g at birth	1	asfixiados	2	cesárea	2971	pública	9	H. especializado o de especialidades	tercer nivel	4.1180553
1264	7	7 to 10	<750g at birth	1	asfixiados	2	cesárea	2971	pública	9	H. especializado o de especialidades	tercer nivel	.28541666
1265	7	7 to 10	750 to <1000g at birth	1	malformaciones	1	cesárea	17	privada	8	H. especializado o de especialidades	tercer nivel	3.6076388
1266	5	4 to 6	1000 to <1500g at birth	2	infecciones		cesárea	17	privada	8	H. especializado o de especialidades	tercer nivel	8.5972223
1267	10	7 to 10	2500 to <4000g at birth	1	malformaciones	3	parto distócico	2819	pública	7	H. especializado o de especialidades	tercer nivel	2.45625
1268	6	4 to 6	1500 to <2500g at birth	1	infecciones	2	parto cef-vag eutócico	2205	pública	1	Hospital General	segundo nivel	.34513888
1269	7	7 to 10	1500 to <2500g at birth	1	asfixiados	3	cesárea	18	pública	1	Hospital General	segundo nivel	4.1770835
1270	8	7 to 10	<750g at birth	1	asfixiados	2	cesárea	570	pública	4	Hospital General	segundo nivel	5.9583335
1271	5	4 to 6	<750g at birth	2	asfixiados	2	cesárea	2494	pública	6	Hospital General	segundo nivel	1.5118055
1272	7	7 to 10	750 to <1000g at birth	3	asfixiados	2	parto cef-vag eutócico	22	pública	4	Hospital General	segundo nivel	.2048611
1273	8	7 to 10	2500 to <4000g at birth	2	malformaciones	3	cesárea	520	pública	2	Hospital General	segundo nivel	10
1274	8	7 to 10	1500 to <2500g at birth	1	asfixiados	3	parto cef-vag eutócico	520	pública	2	Hospital General	segundo nivel	.99305558
1275	9	7 to 10	1000 to <1500g at birth	1	asfixiados	2	cesárea	2902	pública	9	Hospital General	segundo nivel	23.742361
1276	2	<=3	1000 to <1500g at birth	1	prematurez	3	parto cef-vag eutócico	2703	pública	5	Hospital Básico	segundo nivel	.0041666669
1277	0	<=3	750 to <1000g at birth	1	prematurez	2	cesárea	2494	pública	6	Hospital General	segundo nivel	5.0972223
1278	3	<=3	1000 to <1500g at birth	2	asfixiados	2	parto cef-vag eutócico	10	privada	8	H. especializado o de especialidades	tercer nivel	17.424999
1279	9	7 to 10	1500 to <2500g at birth	1	asfixiados	2	cesárea	2911	pública	1	Hospital General	segundo nivel	6.9694443
1280	8	7 to 10	1000 to <1500g at birth	2	asfixiados	3	parto cef-vag eutócico	1061	pública	6	Hospital General	segundo nivel	3.1006944
1282	8	7 to 10	1500 to <2500g at birth	1	malformaciones	1	cesárea	8	pública	8	H. especializado o de especialidades	tercer nivel	1.1597222
1283	9	7 to 10	2500 to <4000g at birth	1	malformaciones		parto cef-vag eutócico	8	pública	8	H. especializado o de especialidades	tercer nivel	22
1284	6	4 to 6	750 to <1000g at birth	1	asfixiados	1	parto cef-vag eutócico	8	pública	8	H. especializado o de especialidades	tercer nivel	4
1285	6	4 to 6	1500 to <2500g at birth	1	asfixiados	2	cesárea	8	pública	8	H. especializado o de especialidades	tercer nivel	3
1286			750 to <1000g at birth	1	otras	1	parto cef-vag eutócico	8	pública	8	H. especializado o de especialidades	tercer nivel	4
1287			2500 to <4000g at birth	1	infecciones	1	parto cef-vag eutócico	8	pública	8	H. especializado o de especialidades	tercer nivel	5
1288	5	4 to 6	2500 to <4000g at birth	1	asfixiados	3	parto cef-vag eutócico	8	pública	8	H. especializado o de especialidades	tercer nivel	4.7222223
1289			2500 to <4000g at birth	1	malformaciones	1	cesárea	8	pública	8	H. especializado o de especialidades	tercer nivel	11
1290	7	7 to 10	2500 to <4000g at birth	1	malformaciones	1	cesárea	8	pública	8	H. especializado o de especialidades	tercer nivel	3.5208333
1291	7	7 to 10	1500 to <2500g at birth	1	malformaciones	1	parto cef-vag eutócico	8	pública	8	H. especializado o de especialidades	tercer nivel	6
1292	6	4 to 6	<750g at birth	1	asfixiados	1	parto cef-vag eutócico	8	pública	8	H. especializado o de especialidades	tercer nivel	3
1293	7	7 to 10	750 to <1000g at birth	1	asfixiados	2	cesárea	2971	pública	9	H. especializado o de especialidades	tercer nivel	1.0284722
1294			1500 to <2500g at birth	1	malformaciones	3	parto cef-vag eutócico	2744	pública	3	Hospital General	segundo nivel	2.9027777
1295	8	7 to 10	1000 to <1500g at birth	1	asfixiados	2	parto cef-vag eutócico	45	pública	4	Hospital General	segundo nivel	4
1296	7	7 to 10	2500 to <4000g at birth	2	asfixiados	2	cesárea	2819	pública	9	H. especializado o de especialidades	tercer nivel	.45694444
1297	9	7 to 10	750 to <1000g at birth	2	prematurez	2	cesárea	2759	pública	9	Hospital General	segundo nivel	7.5965276
1298	6	4 to 6	1000 to <1500g at birth	1	infecciones	3	cesárea	2759	pública	9	Hospital General	segundo nivel	27.591667
1299	9	7 to 10	2500 to <4000g at birth	1	otras	2	parto cef-vag eutócico	2759	pública	9	Hospital General	segundo nivel	17.585417
1300	8	7 to 10	1500 to <2500g at birth	1	asfixiados	3	parto cef-vag eutócico	2759	pública	9	Hospital General	segundo nivel	18.579166
1301	1	<=3	<750g at birth	2	prematurez	2	parto cef-vag eutócico	2759	pública	9	Hospital General	segundo nivel	1.5694444
1302	1	<=3	<750g at birth	1	prematurez	2	cesárea	2759	pública	9	Hospital General	segundo nivel	.55347222
1303	0	<=3	<750g at birth	1	prematurez	2	cesárea	2759	pública	9	Hospital General	segundo nivel	.5486111
1304	9	7 to 10	2500 to <4000g at birth	2	asfixiados	2	cesárea	2759	pública	9	Hospital General	segundo nivel	3.5298612
1305	8	7 to 10	<750g at birth	3	infecciones	2	parto cef-vag eutócico	2759	pública	9	Hospital General	segundo nivel	18.523611
1306	7	7 to 10	1000 to <1500g at birth	1	prematurez	2	cesárea	2759	pública	9	Hospital General	segundo nivel	1.5090277
1308	9	7 to 10	1500 to <2500g at birth	1	prematurez	2	cesárea	2819	pública	9	H. especializado o de especialidades	tercer nivel	22.178473
1309	8	7 to 10	1000 to <1500g at birth	1	prematurez	2	cesárea	2819	pública	9	H. especializado o de especialidades	tercer nivel	21.940971
1310	9	7 to 10	2500 to <4000g at birth	1	malformaciones	2	cesárea	2819	pública	9	H. especializado o de especialidades	tercer nivel	6.9270835
1311	9	7 to 10	2500 to <4000g at birth	1	infecciones	2	cesárea	2819	pública	9	H. especializado o de especialidades	tercer nivel	4.0180554
1312	9	7 to 10	2500 to <4000g at birth	1	infecciones	2	cesárea	2819	pública	9	H. especializado o de especialidades	tercer nivel	2.2222223
1313	9	7 to 10	2500 to <4000g at birth	1	malformaciones	3	parto distócico	2819	pública	9	H. especializado o de especialidades	tercer nivel	1.4493055
1314	7	7 to 10	<750g at birth	1	infecciones	2	cesárea	2819	pública	9	H. especializado o de especialidades	tercer nivel	27.931944
1315	2	<=3	<750g at birth	1	prematurez	2	parto cef-vag eutócico	2819	pública	9	H. especializado o de especialidades	tercer nivel	.018055556
1316	9	7 to 10	2500 to <4000g at birth	1	malformaciones	2	cesárea	2819	pública	9	H. especializado o de especialidades	tercer nivel	19.838194
1317	0	<=3	2500 to <4000g at birth	1	asfixiados	3	parto distócico	2763	pública	3	Hospital General	segundo nivel	.0069444445
1318	2	<=3	<750g at birth	1	otras	3	parto cef-vag eutócico	1061	pública	6	Hospital General	segundo nivel	.020833334
1319	8	7 to 10	1500 to <2500g at birth	1	malformaciones	2	cesárea	2819	pública	9	H. especializado o de especialidades	tercer nivel	1.1430556
1320	0	<=3	750 to <1000g at birth	1	malformaciones	3	cesárea	2819	pública	9	H. especializado o de especialidades	tercer nivel	.045138888
1321	1	<=3	750 to <1000g at birth	1	infecciones	2	parto distócico	2819	pública	9	H. especializado o de especialidades	tercer nivel	.029166667
1322	9	7 to 10	2500 to <4000g at birth	1	infecciones	2	cesárea	2205	pública	1	Hospital General	segundo nivel	2.2479167
1323	3	<=3	<750g at birth	2	prematurez	1	cesárea	8	pública	7	Hospital General	segundo nivel	7.4791665
1324	2	<=3	750 to <1000g at birth	1	asfixiados	3	parto distócico	2763	pública	3	Hospital General	segundo nivel	.055555556
1325	1	<=3	750 to <1000g at birth	3	asfixiados	3	parto distócico	2763	pública	3	Hospital General	segundo nivel	.0034722222
1326	9	7 to 10	2500 to <4000g at birth	1	malformaciones	2	cesárea	2789	pública	9	H. especializado o de especialidades	tercer nivel	13.666667
1327	8	7 to 10	1000 to <1500g at birth	1	infecciones	2	parto distócico	2902	pública	9	Hospital General	segundo nivel	16.328472
1328	9	7 to 10	2500 to <4000g at birth	1	malformaciones	3	parto cef-vag eutócico	2819	pública	7	H. especializado o de especialidades	tercer nivel	.25486112
1329	5	4 to 6	1500 to <2500g at birth	1	asfixiados	1	parto distócico	14	pública	7	H. especializado o de especialidades	tercer nivel	21.710417
1330	8	7 to 10	2500 to <4000g at birth	1	asfixiados	3	parto cef-vag eutócico	18	pública	1	Hospital General	segundo nivel	26
1331	10	7 to 10	2500 to <4000g at birth	1	infecciones	3	parto cef-vag eutócico	2819	pública	7	H. especializado o de especialidades	tercer nivel	3.8986111
1332	10	7 to 10	2500 to <4000g at birth	1	infecciones	3	cesárea	2819	pública	7	H. especializado o de especialidades	tercer nivel	2.0451388
1333	9	7 to 10	2500 to <4000g at birth	1	malformaciones	3	cesárea	2744	pública	3	Hospital General	segundo nivel	3.3888888
1334	0	<=3	2500 to <4000g at birth	1	asfixiados	3	parto cef-vag eutócico	2135	pública	7	Centro de salud tipo A	primer nivel	.64652777
1335	4	4 to 6	<750g at birth	1	prematurez	2	cesárea	2494	pública	6	Hospital General	segundo nivel	.0083333338
1336	5	4 to 6	1000 to <1500g at birth	2	asfixiados	2	parto cef-vag eutócico	2494	pública	6	Hospital General	segundo nivel	3.1458333
1337	7	7 to 10	750 to <1000g at birth	1	prematurez	2	cesárea	2494	pública	6	Hospital General	segundo nivel	27.612499
1338	4	4 to 6	750 to <1000g at birth	1	infecciones	2	cesárea	2494	pública	6	Hospital General	segundo nivel	.11527777
1339	9	7 to 10	2500 to <4000g at birth	1	malformaciones	2	cesárea	2494	pública	6	Hospital General	segundo nivel	9.2347221
1340	4	4 to 6	<750g at birth	1	asfixiados	2	cesárea	2494	pública	6	Hospital General	segundo nivel	5.8701391
1341	0	<=3	2500 to <4000g at birth	1	asfixiados	2	cesárea	2494	pública	6	Hospital General	segundo nivel	2.1826389
1342	3	<=3	<750g at birth	2	asfixiados	2	parto cef-vag eutócico	17	pública	5	Hospital Básico	segundo nivel	.0069444445
1343	4	4 to 6	<750g at birth	2	asfixiados	2	parto cef-vag eutócico	17	pública	5	Hospital Básico	segundo nivel	.020833334
1344	1	<=3	2500 to <4000g at birth	1	asfixiados	3	cesárea	1822	pública	7	Hospital Básico	segundo nivel	.15069444
1345	10	7 to 10	1000 to <1500g at birth	1	infecciones	3	parto cef-vag eutócico	2819	pública	7	H. especializado o de especialidades	tercer nivel	12.968056
1346	4	4 to 6	1000 to <1500g at birth	2	asfixiados	3	parto distócico	2763	pública	3	Hospital General	segundo nivel	.23402777
1347	10	7 to 10	1500 to <2500g at birth	3	malformaciones	2	parto distócico	2537	pública	3	Hospital General	segundo nivel	27.84375
1348	9	7 to 10	750 to <1000g at birth	3	infecciones	2	cesárea	2782	privada	9	Hospital General	segundo nivel	8.8097219
1349	7	7 to 10	2500 to <4000g at birth	3	malformaciones	2	parto cef-vag eutócico	2537	pública	3	Hospital General	segundo nivel	.63541669
1350	10	7 to 10	2500 to <4000g at birth	1	malformaciones	2	parto cef-vag eutócico	2537	pública	3	Hospital General	segundo nivel	24.899305
1351	9	7 to 10	1500 to <2500g at birth	2	infecciones	2	parto cef-vag eutócico	2537	pública	3	Hospital General	segundo nivel	14.84375
1352	9	7 to 10	1000 to <1500g at birth	1	asfixiados	2	parto distócico	2537	pública	3	Hospital General	segundo nivel	0
1353	9	7 to 10	1500 to <2500g at birth	2	infecciones	2	parto cef-vag eutócico	2537	pública	3	Hospital General	segundo nivel	2.15625
1354	5	4 to 6	1500 to <2500g at birth	1	malformaciones	2		2537	pública	3	Hospital General	segundo nivel	6.1423612
1355	9	7 to 10	1500 to <2500g at birth	1	infecciones	2	parto cef-vag eutócico	2537	pública	3	Hospital General	segundo nivel	1.1701388
1356	9	7 to 10	1500 to <2500g at birth	2	asfixiados	2	parto cef-vag eutócico	2537	pública	3	Hospital General	segundo nivel	1.4604167
1357	3	<=3	2500 to <4000g at birth	1	asfixiados	2	parto distócico	2537	pública	3	Hospital General	segundo nivel	.42708334
1358	9	7 to 10	1000 to <1500g at birth	1	infecciones	2	parto distócico	2537	pública	3	Hospital General	segundo nivel	15.840278
1359	10	7 to 10	2500 to <4000g at birth	2	infecciones	3	parto distócico	2537	pública	3	Hospital General	segundo nivel	25.995832
1360	6	4 to 6	750 to <1000g at birth	2	infecciones	2	parto cef-vag eutócico	2537	pública	3	Hospital General	segundo nivel	14.597222
1361	6	4 to 6	750 to <1000g at birth	2	asfixiados	2	parto cef-vag eutócico	2537	pública	3	Hospital General	segundo nivel	.45833334
1362	7	7 to 10	<750g at birth	1	asfixiados	2	parto cef-vag eutócico	2537	pública	3	Hospital General	segundo nivel	.26944444
1363	9	7 to 10	2500 to <4000g at birth	1	infecciones	3	parto cef-vag eutócico	2744	pública	3	Hospital General	segundo nivel	11.913195
1364	9	7 to 10	1500 to <2500g at birth	3	malformaciones	2	parto cef-vag eutócico	2537	pública	3	Hospital General	segundo nivel	19.694445
1365	9	7 to 10		1	infecciones	2	parto distócico	2537	pública	3	Hospital General	segundo nivel	3.6979167
1366	0	<=3		1	asfixiados	2	parto distócico	2537	pública	3	Hospital General	segundo nivel	0
1367	6	4 to 6	1000 to <1500g at birth	1	infecciones	2	parto distócico	2537	pública	3	Hospital General	segundo nivel	3.6812501
1368			1000 to <1500g at birth	1	asfixiados	2	parto cef-vag eutócico	2537	pública	3	Hospital General	segundo nivel	.6423611
1369	2	<=3	<750g at birth	1	prematurez	1	parto cef-vag eutócico	41	pública	8	Hospital General	segundo nivel	.14097223
1370	2	<=3	<750g at birth	2	asfixiados	1	parto cef-vag eutócico	41	pública	8	Hospital General	segundo nivel	.16111112
1371	9	7 to 10	1500 to <2500g at birth	1	infecciones	3	parto cef-vag eutócico	312	pública	1	Hospital General	segundo nivel	6.5798612
1372	9	7 to 10	1500 to <2500g at birth	1	otras	3	parto cef-vag eutócico	2744	pública	3	Hospital General	segundo nivel	2.4583333
1373	9	7 to 10	2500 to <4000g at birth	1	infecciones	2	parto cef-vag eutócico	2205	pública	1	Hospital General	segundo nivel	10.279861
1374	0	<=3	<750g at birth	1	prematurez	2	parto cef-vag eutócico	2971	pública	9	H. especializado o de especialidades	tercer nivel	.010416667
1375	0	<=3	1000 to <1500g at birth	1	malformaciones	3	cesárea	520	pública	2	Hospital General	segundo nivel	.0069444445
1376	7	7 to 10	750 to <1000g at birth	1	asfixiados	3	parto cef-vag eutócico	520	pública	2	Hospital General	segundo nivel	2.08125
1377	1	<=3	<750g at birth	2	asfixiados	3	parto cef-vag eutócico	520	pública	2	Hospital General	segundo nivel	.0034722222
1378	5	4 to 6	2500 to <4000g at birth	1	malformaciones	3	cesárea	520	pública	2	Hospital General	segundo nivel	.059722222
1380	3	<=3	2500 to <4000g at birth	1	asfixiados	3	parto cef-vag eutócico	520	pública	2	Hospital General	segundo nivel	.044444446
1381	9	7 to 10	1500 to <2500g at birth	1	malformaciones	2	parto cef-vag eutócico	2789	pública	9	H. especializado o de especialidades	tercer nivel	4.2916665
1382	7	7 to 10	2500 to <4000g at birth	1	asfixiados	3	parto cef-vag eutócico	2911	pública	1	Hospital General	segundo nivel	.78263891
1383	4	4 to 6	2500 to <4000g at birth	1	infecciones	3	parto distócico	2763	pública	3	Hospital General	segundo nivel	21.026388
1384	10	7 to 10	750 to <1000g at birth	1	prematurez	2	parto cef-vag eutócico	45	pública	4	Hospital General	segundo nivel	6.1041665
1385	9	7 to 10	2500 to <4000g at birth	1	malformaciones	2	cesárea	2819	pública	9	H. especializado o de especialidades	tercer nivel	8.5034723
1386	5	4 to 6	2500 to <4000g at birth	1	malformaciones	2	parto cef-vag eutócico	2819	pública	9	H. especializado o de especialidades	tercer nivel	24.597221
1387	9	7 to 10	2500 to <4000g at birth	2	malformaciones	2	parto cef-vag eutócico	2819	pública	9	H. especializado o de especialidades	tercer nivel	4.8854165
1388	9	7 to 10	2500 to <4000g at birth	2	infecciones	2	cesárea	2819	pública	9	H. especializado o de especialidades	tercer nivel	4.40625
1389	0	<=3	1000 to <1500g at birth	2	malformaciones	3	cesárea	2744	pública	3	Hospital General	segundo nivel	.023611112
1390	6	4 to 6	750 to <1000g at birth	1	asfixiados	2	parto cef-vag eutócico	45	pública	4	Hospital General	segundo nivel	2.3888888
1391	9	7 to 10	2500 to <4000g at birth	1	infecciones	2	cesárea	45	pública	4	Hospital General	segundo nivel	8.2749996
1392	4	4 to 6	2500 to <4000g at birth	1	infecciones	2	cesárea	45	pública	4	Hospital General	segundo nivel	.34027779
1393	8	7 to 10	1000 to <1500g at birth	2	prematurez	3	parto distócico	2744	pública	3	Hospital General	segundo nivel	.16666667
1394	9	7 to 10	1500 to <2500g at birth	1	malformaciones	2	parto cef-vag eutócico	2819	pública	9	H. especializado o de especialidades	tercer nivel	6.8555555
1395	5	4 to 6	750 to <1000g at birth	1	malformaciones	2	parto cef-vag eutócico	2902	pública	9	Hospital General	segundo nivel	.11319444
1396	1	<=3	<750g at birth	1	asfixiados	2	parto cef-vag eutócico	2902	pública	9	Hospital General	segundo nivel	.010416667
1397	7	7 to 10	1000 to <1500g at birth	2	asfixiados	3	parto cef-vag eutócico	2703	pública	5	Hospital Básico	segundo nivel	.9375
1398	6	4 to 6	1500 to <2500g at birth	1	asfixiados	1	parto cef-vag eutócico	41	pública	5	Hospital Básico	segundo nivel	.027777778
1399	9	7 to 10	2500 to <4000g at birth	2	infecciones	3	parto distócico	2763	pública	3	Hospital General	segundo nivel	1.6736112
1400	3	<=3	2500 to <4000g at birth	1	asfixiados	3	parto distócico	2763	pública	3	Hospital General	segundo nivel	1.1361111
1401	0	<=3	<750g at birth	2	malformaciones	3	parto cef-vag eutócico	2047	pública	7	Hospital General	segundo nivel	.0020833334
1403	8	7 to 10	1000 to <1500g at birth	1	asfixiados	1	parto distócico	14	pública	7	H. especializado o de especialidades	tercer nivel	2.6944444
1404	5	4 to 6	2500 to <4000g at birth	1	asfixiados	1	cesárea	5	pública	8	H. especializado o de especialidades	tercer nivel	1.2569444
1405	5	4 to 6	750 to <1000g at birth	3	asfixiados	1	parto cef-vag eutócico	5	pública	8	H. especializado o de especialidades	tercer nivel	13.611111
1406	8	7 to 10	2500 to <4000g at birth	1	malformaciones	1	parto cef-vag eutócico	5	pública	8	H. especializado o de especialidades	tercer nivel	.38194445
1407	8	7 to 10	1500 to <2500g at birth	1	infecciones	2	parto cef-vag eutócico	2911	pública	1	Hospital General	segundo nivel	3.3076389
1408	9	7 to 10	2500 to <4000g at birth	1	infecciones	2	cesárea	2902	pública	9	Hospital General	segundo nivel	10.920834
1409	5	4 to 6	750 to <1000g at birth	1	infecciones	2	cesárea	2902	pública	9	Hospital General	segundo nivel	.15277778
1410	5	4 to 6	<750g at birth	3	prematurez	2	cesárea	10	privada	8	H. especializado o de especialidades	tercer nivel	8.4861107
1411	8	7 to 10	2500 to <4000g at birth	1	asfixiados	1	cesárea	0	pública	5	Hospital General	segundo nivel	1.3006945
1412	9	7 to 10	1000 to <1500g at birth	3	asfixiados	3	parto distócico	2819	pública	7	H. especializado o de especialidades	tercer nivel	2.8333333
1413	0	<=3	<750g at birth	2	asfixiados	2	parto cef-vag eutócico	2476	pública	6	Hospital General	segundo nivel	.0034722222
1414	9	7 to 10	1500 to <2500g at birth	1	malformaciones	2	cesárea	17	pública	4	Hospital General	segundo nivel	1.9840277
1415	9	7 to 10	1000 to <1500g at birth	1	infecciones	3	parto cef-vag eutócico	2744	pública	3	Hospital General	segundo nivel	1.2409723
1416	6	4 to 6	1000 to <1500g at birth	3	asfixiados	2	cesárea	2971	pública	9	H. especializado o de especialidades	tercer nivel	1.1381944
1417	0	<=3	<750g at birth	1	asfixiados	3	cesárea	2971	pública	9	H. especializado o de especialidades	tercer nivel	.15902779
1418	3	<=3	2500 to <4000g at birth	1	asfixiados	2	parto cef-vag eutócico	2205	pública	1	Hospital General	segundo nivel	1.2777778
1419	8	7 to 10	1000 to <1500g at birth	3	prematurez	2	parto cef-vag eutócico	2971	pública	9	H. especializado o de especialidades	tercer nivel	5.6305556
1420	9	7 to 10	1000 to <1500g at birth	2	prematurez	2	parto cef-vag eutócico	2971	pública	9	H. especializado o de especialidades	tercer nivel	11.588889
1421	8	7 to 10	1000 to <1500g at birth	1	infecciones	3	parto distócico	2902	pública	9	Hospital General	segundo nivel	18.993055
1422	8	7 to 10	1500 to <2500g at birth	2	prematurez	2	parto cef-vag eutócico	8	pública	8	H. especializado o de especialidades	tercer nivel	2.0347223
1423			1500 to <2500g at birth	2	asfixiados	2	parto cef-vag eutócico	8	pública	8	H. especializado o de especialidades	tercer nivel	8.8256941
1424			2500 to <4000g at birth	2	malformaciones	3	parto cef-vag eutócico	2744	pública	3	Hospital General	segundo nivel	21.854166
1426	9	7 to 10	<750g at birth	1	asfixiados	1	parto cef-vag eutócico	8	pública	8	H. especializado o de especialidades	tercer nivel	2.6270833
1427			1500 to <2500g at birth	1	asfixiados	2	cesárea	8	pública	8	H. especializado o de especialidades	tercer nivel	2.0625
1428	5	4 to 6	2500 to <4000g at birth	1	malformaciones	1	cesárea	8	pública	8	H. especializado o de especialidades	tercer nivel	1.1041666
1429	9	7 to 10	<750g at birth	1	asfixiados	3	parto cef-vag eutócico	2902	pública	9	Hospital General	segundo nivel	9.6875
1430	8	7 to 10	1000 to <1500g at birth	2	asfixiados	2	cesárea	2902	pública	9	Hospital General	segundo nivel	28.25
1431	6	4 to 6	1000 to <1500g at birth	2	prematurez	2	parto cef-vag eutócico	8	pública	8	H. especializado o de especialidades	tercer nivel	22
1432			<750g at birth	1	otras	2	parto cef-vag eutócico	8	pública	8	H. especializado o de especialidades	tercer nivel	4
1433			1500 to <2500g at birth	1	malformaciones	1	cesárea	8	pública	8	H. especializado o de especialidades	tercer nivel	15
1434			1500 to <2500g at birth	1	infecciones	1	parto cef-vag eutócico	8	pública	8	H. especializado o de especialidades	tercer nivel	3
1435	7	7 to 10	1500 to <2500g at birth	2	prematurez	2	parto cef-vag eutócico	8	pública	8	H. especializado o de especialidades	tercer nivel	13
1436	8	7 to 10	1500 to <2500g at birth	1	infecciones	1	cesárea	8	pública	8	H. especializado o de especialidades	tercer nivel	12
1437	6	4 to 6	2500 to <4000g at birth	1	malformaciones	1	cesárea	8	pública	8	H. especializado o de especialidades	tercer nivel	9
1438	9	7 to 10	2500 to <4000g at birth	2	infecciones	1	parto cef-vag eutócico	8	pública	8	H. especializado o de especialidades	tercer nivel	3
1439	3	<=3	1000 to <1500g at birth	2	malformaciones	1	cesárea	5	pública	8	H. especializado o de especialidades	tercer nivel	.083333336
1440	3	<=3	750 to <1000g at birth	1	malformaciones	1	cesárea	5	pública	8	H. especializado o de especialidades	tercer nivel	.034722224
1441	6	4 to 6	1000 to <1500g at birth	1	prematurez	1	cesárea	5	pública	8	H. especializado o de especialidades	tercer nivel	5.8486109
1442	7	7 to 10	2500 to <4000g at birth	2	malformaciones	1	cesárea	5	pública	8	H. especializado o de especialidades	tercer nivel	.5625
1443	6	4 to 6	1000 to <1500g at birth	3	prematurez	1	cesárea	5	pública	8	H. especializado o de especialidades	tercer nivel	10.365278
1444	8	7 to 10	1500 to <2500g at birth	1	prematurez	1	cesárea	41	pública	8	Hospital General	segundo nivel	7.9847221
1445	8	7 to 10	1500 to <2500g at birth	1	infecciones	2	parto cef-vag eutócico	5	pública	8	H. especializado o de especialidades	tercer nivel	4.4944444
1446	9	7 to 10	2500 to <4000g at birth	1	infecciones	1	cesárea	5	pública	8	H. especializado o de especialidades	tercer nivel	10.96875
1447	8	7 to 10	1000 to <1500g at birth	1	prematurez	2	parto cef-vag eutócico	2819	pública	9	H. especializado o de especialidades	tercer nivel	5.9451389
1448	5	4 to 6	1000 to <1500g at birth	1	prematurez	2	parto cef-vag eutócico	2819	pública	9	H. especializado o de especialidades	tercer nivel	10.435416
1449	0	<=3	<750g at birth	1	prematurez	2	parto cef-vag eutócico	2819	pública	9	H. especializado o de especialidades	tercer nivel	.019444445
1450	8	7 to 10	1500 to <2500g at birth	1	infecciones	3	parto cef-vag eutócico	2744	pública	3	Hospital General	segundo nivel	22.248611
1451	8	7 to 10	1000 to <1500g at birth	1	prematurez	1	cesárea	5	pública	8	H. especializado o de especialidades	tercer nivel	10.361111
1452	8	7 to 10	1000 to <1500g at birth	2	asfixiados	2	cesárea	557	pública	4	Centro de salud tipo C	primer nivel	26.706249
1453	9	7 to 10	1000 to <1500g at birth	2	asfixiados	3	cesárea	557	pública	4	Centro de salud tipo C	primer nivel	1.3923612
1454	8	7 to 10	1000 to <1500g at birth	1	asfixiados		cesárea	557	pública	4	Centro de salud tipo C	primer nivel	5.9784722
1455	9	7 to 10	1500 to <2500g at birth	1	asfixiados		parto cef-vag eutócico	557	pública	4	Centro de salud tipo C	primer nivel	14.166667
1456	1	<=3	<750g at birth	1	prematurez	2	cesárea	17	privada	8	H. especializado o de especialidades	tercer nivel	.83055556
1457	0	<=3	1000 to <1500g at birth	2	otras	1		17	privada	8	H. especializado o de especialidades	tercer nivel	.8284722
1458	8	7 to 10	1000 to <1500g at birth	1	infecciones	3	parto cef-vag eutócico	17	privada	8	H. especializado o de especialidades	tercer nivel	19.81875
1459	5	4 to 6	1500 to <2500g at birth	1	infecciones	1	cesárea	17	privada	8	H. especializado o de especialidades	tercer nivel	27.802084
1460	5	4 to 6	1500 to <2500g at birth	1	asfixiados	1	cesárea	17	privada	8	H. especializado o de especialidades	tercer nivel	1.7986112
1461	8	7 to 10	750 to <1000g at birth	1	infecciones	1	cesárea	17	privada	8	H. especializado o de especialidades	tercer nivel	19.795139
1462	6	4 to 6	750 to <1000g at birth	1	infecciones	1		17	privada	8	H. especializado o de especialidades	tercer nivel	19.790972
1463	4	4 to 6	<750g at birth	2	otras	1	cesárea	17	privada	8	H. especializado o de especialidades	tercer nivel	2.7847223
1464	3	<=3	<750g at birth	1	otras	1		17	privada	8	H. especializado o de especialidades	tercer nivel	2.9694445
1465	6	4 to 6	750 to <1000g at birth	1	otras	1	cesárea	17	privada	8	H. especializado o de especialidades	tercer nivel	6.9604168
1466	6	4 to 6	1500 to <2500g at birth	1	asfixiados	1	cesárea	17	privada	8	H. especializado o de especialidades	tercer nivel	4.7375002
1467	6	4 to 6	2500 to <4000g at birth	3	otras	2	cesárea	17	privada	8	H. especializado o de especialidades	tercer nivel	7.9472222
1468	9	7 to 10	1000 to <1500g at birth	1	malformaciones	2	cesárea	17	privada	8	H. especializado o de especialidades	tercer nivel	.60624999
1469	4	4 to 6	750 to <1000g at birth	3	prematurez	1	cesárea	17	privada	8	H. especializado o de especialidades	tercer nivel	.93402779
1470	4	4 to 6	750 to <1000g at birth	2	prematurez	1	cesárea	17	privada	8	H. especializado o de especialidades	tercer nivel	.9215278
1471	6	4 to 6	1500 to <2500g at birth	1	infecciones	1	cesárea	8	pública	8	H. especializado o de especialidades	tercer nivel	25
1472			1000 to <1500g at birth	1	asfixiados	1	parto cef-vag eutócico	8	pública	8	H. especializado o de especialidades	tercer nivel	20
1474	9	7 to 10	750 to <1000g at birth	2	prematurez	1	parto cef-vag eutócico	8	pública	8	H. especializado o de especialidades	tercer nivel	19
1475	9	7 to 10	2500 to <4000g at birth	1	infecciones	1	parto cef-vag eutócico	8	pública	8	H. especializado o de especialidades	tercer nivel	17
1477	10	7 to 10	2500 to <4000g at birth	1	asfixiados	2	parto cef-vag eutócico	2981	pública	2	Hospital Básico	segundo nivel	3.0069444
1479	3	<=3	1500 to <2500g at birth	1	prematurez	1	parto cef-vag eutócico	8	pública	8	H. especializado o de especialidades	tercer nivel	2
1480	7	7 to 10	1000 to <1500g at birth	1	infecciones	1	parto cef-vag eutócico	8	pública	8	H. especializado o de especialidades	tercer nivel	3
1481	9	7 to 10	2500 to <4000g at birth	2	malformaciones	3	parto distócico	18	pública	1	Hospital General	segundo nivel	3.4152777
1483	8	7 to 10	1000 to <1500g at birth	1	infecciones	2	cesárea	2902	pública	9	Hospital General	segundo nivel	3.59375
1484	3	<=3	750 to <1000g at birth	1	otras	1	parto cef-vag eutócico	41	pública	8	Hospital General	segundo nivel	10.541667
1485	7	7 to 10	2500 to <4000g at birth	1	infecciones	1	parto cef-vag eutócico	8	pública	8	H. especializado o de especialidades	tercer nivel	25
1486	9	7 to 10	1500 to <2500g at birth	1	malformaciones	1	parto cef-vag eutócico	8	pública	8	H. especializado o de especialidades	tercer nivel	1
1487	8	7 to 10	4000 or more g at birth	1	infecciones	1	cesárea	8	pública	8	H. especializado o de especialidades	tercer nivel	1
1488	9	7 to 10	1500 to <2500g at birth	1	malformaciones	1	cesárea	8	pública	8	H. especializado o de especialidades	tercer nivel	10
1489	5	4 to 6	2500 to <4000g at birth	2	asfixiados	2	parto cef-vag eutócico	8	pública	8	H. especializado o de especialidades	tercer nivel	1
1490	7	7 to 10	1500 to <2500g at birth	1	malformaciones	1	cesárea	8	pública	8	H. especializado o de especialidades	tercer nivel	4
1491	3	<=3	4000 or more g at birth	1	malformaciones	1	cesárea	8	pública	8	H. especializado o de especialidades	tercer nivel	21
1492	5	4 to 6	1000 to <1500g at birth	1	prematurez	1	cesárea	17	privada	8	H. especializado o de especialidades	tercer nivel	24.166666
1493	5	4 to 6	1000 to <1500g at birth	3	malformaciones	1	cesárea	17	privada	8	H. especializado o de especialidades	tercer nivel	.20833333
1494	8	7 to 10	2500 to <4000g at birth	1	prematurez	1	parto cef-vag eutócico	9	privada	8	H. especializado o de especialidades	tercer nivel	.083333336
1495	8	7 to 10	1000 to <1500g at birth	1	malformaciones	3	parto cef-vag eutócico	17	privada	8	H. especializado o de especialidades	tercer nivel	16.291666
1496	9	7 to 10	1000 to <1500g at birth	1	asfixiados	3	cesárea	2911	pública	1	Hospital General	segundo nivel	2.5166667
1497	9	7 to 10	750 to <1000g at birth	2	prematurez	2	cesárea	2911	pública	1	Hospital General	segundo nivel	1.4277778
1498	4	4 to 6	1500 to <2500g at birth	1	asfixiados	3	parto cef-vag eutócico	2047	pública	7	Hospital General	segundo nivel	1.5486112
1499	6	4 to 6	1500 to <2500g at birth	1	infecciones	2	parto distócico	45	pública	4	Hospital General	segundo nivel	1.9652778
1500	6	4 to 6	<750g at birth	1	prematurez	1	parto cef-vag eutócico	9	privada	8	H. especializado o de especialidades	tercer nivel	12
1501	5	4 to 6	1500 to <2500g at birth	1	asfixiados	1	parto cef-vag eutócico	9	privada	8	H. especializado o de especialidades	tercer nivel	0
1502	5	4 to 6	<750g at birth	1	asfixiados	1	cesárea	8	pública	7	Hospital General	segundo nivel	11
1503	8	7 to 10	1500 to <2500g at birth	1	asfixiados	1	cesárea	41	pública	8	Hospital General	segundo nivel	11.423611
1504	5	4 to 6	1500 to <2500g at birth	2	infecciones	1	cesárea	41	pública	8	Hospital General	segundo nivel	20.725
1505	0	<=3	<750g at birth	1	otras	1	parto cef-vag eutócico	41	pública	8	Hospital General	segundo nivel	2.3618054
1506	0	<=3	<750g at birth	1	otras	1	parto cef-vag eutócico	41	pública	8	Hospital General	segundo nivel	.027777778
1507	4	4 to 6	2500 to <4000g at birth	1	malformaciones	3	cesárea	2819	pública	9	H. especializado o de especialidades	tercer nivel	0
1508	8	7 to 10	750 to <1000g at birth	1	asfixiados	2	parto cef-vag eutócico	2819	pública	9	H. especializado o de especialidades	tercer nivel	.54027778
1509	7	7 to 10	2500 to <4000g at birth	2	asfixiados	2	cesárea	2476	pública	6	Hospital General	segundo nivel	2.9166667
1511	8	7 to 10	750 to <1000g at birth	1	asfixiados	3	parto cef-vag eutócico	1061	pública	6	Hospital General	segundo nivel	.40277779
1512	10	7 to 10	2500 to <4000g at birth	1	malformaciones	3	cesárea	312	pública	1	Hospital General	segundo nivel	2.0930555
1513	8	7 to 10	750 to <1000g at birth	1	prematurez	2	cesárea	2902	pública	9	Hospital General	segundo nivel	12.840278
1515	9	7 to 10	2500 to <4000g at birth	1	otras	3	cesárea	18	pública	1	Hospital General	segundo nivel	6.8361111
1516	9	7 to 10	1000 to <1500g at birth	3	prematurez		cesárea	2819	pública	9	H. especializado o de especialidades	tercer nivel	1.8868055
1517	7	7 to 10	<750g at birth	1	prematurez	2	cesárea	2819	pública	9	H. especializado o de especialidades	tercer nivel	27.931944
1518	8	7 to 10	1500 to <2500g at birth	1	asfixiados	3	parto cef-vag eutócico	18	pública	1	Hospital General	segundo nivel	5.8499999
1519	9	7 to 10	2500 to <4000g at birth	1	malformaciones	2	cesárea	2819	pública	9	H. especializado o de especialidades	tercer nivel	3.175
1520	7	7 to 10	1000 to <1500g at birth	1	malformaciones	3	cesárea	18	pública	1	Hospital General	segundo nivel	.86180556
1521	9	7 to 10	2500 to <4000g at birth	1	malformaciones	2	cesárea	45	pública	4	Hospital General	segundo nivel	23.059029
1522	6	4 to 6	1000 to <1500g at birth	1	asfixiados	3	cesárea	18	pública	1	Hospital General	segundo nivel	12.75
1523	10	7 to 10	2500 to <4000g at birth	1	otras	2	parto cef-vag eutócico	2476	pública	6	Hospital General	segundo nivel	9.2263889
1524	9	7 to 10	2500 to <4000g at birth	1	malformaciones	2	parto cef-vag eutócico	2476	pública	6	Hospital General	segundo nivel	9.4868059
1525	9	7 to 10	2500 to <4000g at birth	1	infecciones	2	cesárea	2476	pública	6	Hospital General	segundo nivel	22.695833
1526	9	7 to 10	1500 to <2500g at birth	1	malformaciones	2	cesárea	2819	pública	9	H. especializado o de especialidades	tercer nivel	8.8284721
1527	8	7 to 10	1000 to <1500g at birth	1	prematurez	2	parto cef-vag eutócico	2819	pública	9	H. especializado o de especialidades	tercer nivel	1.05
1528	5	4 to 6	2500 to <4000g at birth	1	asfixiados	1	parto cef-vag eutócico	79	pública	4	Hospital Básico	segundo nivel	.44374999
1529	9	7 to 10	2500 to <4000g at birth	1	infecciones	3	parto cef-vag eutócico	2744	pública	3	Hospital General	segundo nivel	.72916669
1530	5	4 to 6	750 to <1000g at birth	2	prematurez	2	parto cef-vag eutócico	2971	pública	9	H. especializado o de especialidades	tercer nivel	4.1256943
1532	0	<=3	<750g at birth	1	prematurez	2	parto cef-vag eutócico	2819	pública	9	H. especializado o de especialidades	tercer nivel	.047222223
1533	9	7 to 10	2500 to <4000g at birth	3	infecciones	2	parto cef-vag eutócico	2789	pública	9	H. especializado o de especialidades	tercer nivel	10.925
1534	2	<=3	2500 to <4000g at birth	2	asfixiados	1	cesárea	10	privada	8	H. especializado o de especialidades	tercer nivel	7.751389
1535	9	7 to 10	2500 to <4000g at birth	3	asfixiados	2	cesárea	67	pública	5	Hospital Básico	segundo nivel	.27083334
1536	0	<=3	<750g at birth	1	prematurez	2	parto distócico	10	pública	5	Hospital General	segundo nivel	.010416667
1537	7	7 to 10	1500 to <2500g at birth	1	asfixiados	3	cesárea	312	pública	1	Hospital General	segundo nivel	1.1430556
1538			1000 to <1500g at birth	1	asfixiados	3	parto distócico	18	pública	1	Hospital General	segundo nivel	3.8402777
1539	9	7 to 10	2500 to <4000g at birth	1	malformaciones	2	cesárea	2476	pública	6	Hospital General	segundo nivel	8.8263893
1540	5	4 to 6	750 to <1000g at birth	1	prematurez	2	parto distócico	2902	pública	9	Hospital General	segundo nivel	2.4375
1541	8	7 to 10	1500 to <2500g at birth	2	malformaciones	2	parto cef-vag eutócico	45	pública	4	Hospital General	segundo nivel	13.063889
1542	8	7 to 10	1500 to <2500g at birth	2	malformaciones	2	parto cef-vag eutócico	45	pública	4	Hospital General	segundo nivel	6.3645835
1543	7	7 to 10	<750g at birth	1	prematurez	3	cesárea	5	pública	8	H. especializado o de especialidades	tercer nivel	2.9583333
1544	7	7 to 10	1500 to <2500g at birth	2	malformaciones	2	cesárea	2819	pública	9	H. especializado o de especialidades	tercer nivel	3.1076388
1545	7	7 to 10	750 to <1000g at birth	1	prematurez	2	parto cef-vag eutócico	2819	pública	9	H. especializado o de especialidades	tercer nivel	2.1965277
1546	1	<=3	4000 or more g at birth	2	asfixiados	3	parto distócico	18	pública	1	Hospital General	segundo nivel	.34027779
1547	6	4 to 6	<750g at birth	1	prematurez	2	cesárea	2971	pública	9	H. especializado o de especialidades	tercer nivel	2.8090277
1548	9	7 to 10	4000 or more g at birth	2	asfixiados	1	parto cef-vag eutócico	45	pública	8	Centro de salud tipo C	primer nivel	2.6423612
1549	9	7 to 10	1500 to <2500g at birth	1	infecciones	1		5	pública	8	H. especializado o de especialidades	tercer nivel	10.900695
1550	9	7 to 10	1000 to <1500g at birth	1	infecciones	1	cesárea	5	pública	8	H. especializado o de especialidades	tercer nivel	9.34375
1551	6	4 to 6	750 to <1000g at birth	1	prematurez	2	cesárea	2971	pública	9	H. especializado o de especialidades	tercer nivel	3.3062501
1552	6	4 to 6	1000 to <1500g at birth	1	prematurez	2	parto cef-vag eutócico	2971	pública	9	H. especializado o de especialidades	tercer nivel	3.40625
1553	0	<=3	1000 to <1500g at birth	3	malformaciones	3	cesárea	2703	pública	5	Hospital Básico	segundo nivel	.020833334
1554	8	7 to 10	1500 to <2500g at birth	1	infecciones	1	cesárea	5	pública	8	H. especializado o de especialidades	tercer nivel	3.7888889
1555	9	7 to 10	1500 to <2500g at birth	1	malformaciones	1	parto cef-vag eutócico	5	pública	8	H. especializado o de especialidades	tercer nivel	4.3854165
1556	7	7 to 10	1000 to <1500g at birth	1	prematurez	1		5	pública	8	H. especializado o de especialidades	tercer nivel	.2951389
1557	5	4 to 6	1000 to <1500g at birth	2	prematurez	1	cesárea	5	pública	8	H. especializado o de especialidades	tercer nivel	.27916667
1558	2	<=3	2500 to <4000g at birth	2	asfixiados	1	cesárea	5	pública	8	H. especializado o de especialidades	tercer nivel	1.4152777
1559	5	4 to 6	2500 to <4000g at birth	1	asfixiados	1	cesárea	5	pública	8	H. especializado o de especialidades	tercer nivel	11.416667
1560	6	4 to 6	1500 to <2500g at birth	1	malformaciones	1	cesárea	5	pública	8	H. especializado o de especialidades	tercer nivel	20.307638
1561	7	7 to 10	1000 to <1500g at birth	2	malformaciones	1	cesárea	5	pública	8	H. especializado o de especialidades	tercer nivel	.27083334
1562	3	<=3	1500 to <2500g at birth	2	malformaciones	1	parto cef-vag eutócico	5	pública	8	H. especializado o de especialidades	tercer nivel	.25
1563	7	7 to 10	1000 to <1500g at birth	1	prematurez	1	parto distócico	5	pública	8	H. especializado o de especialidades	tercer nivel	4.0673609
1564	1	<=3	<750g at birth	1	asfixiados	1	parto cef-vag eutócico	5	pública	8	H. especializado o de especialidades	tercer nivel	.013888889
1565	6	4 to 6	2500 to <4000g at birth	1	otras	1	cesárea	5	pública	8	H. especializado o de especialidades	tercer nivel	1.6125
1566	5	4 to 6	750 to <1000g at birth	2	prematurez	1	cesárea	5	pública	8	H. especializado o de especialidades	tercer nivel	.14166667
1567	7	7 to 10	750 to <1000g at birth	1	infecciones	2	cesárea	5	pública	8	H. especializado o de especialidades	tercer nivel	16.145834
1568	9	7 to 10	1000 to <1500g at birth	1	infecciones	1	cesárea	5	pública	8	H. especializado o de especialidades	tercer nivel	2.0118055
1569	8	7 to 10	1000 to <1500g at birth	1	infecciones	1	cesárea	5	pública	8	H. especializado o de especialidades	tercer nivel	5.9145832
1570	3	<=3	1500 to <2500g at birth	1	malformaciones	1	parto cef-vag eutócico	5	pública	8	H. especializado o de especialidades	tercer nivel	.041666668
1571	8	7 to 10	1000 to <1500g at birth	1	asfixiados	1	parto cef-vag eutócico	5	pública	8	H. especializado o de especialidades	tercer nivel	8.1201391
1572	6	4 to 6	1000 to <1500g at birth	1	infecciones	1	cesárea	5	pública	8	H. especializado o de especialidades	tercer nivel	2.2604167
1573	1	<=3	2500 to <4000g at birth	1	otras	1	cesárea	5	pública	8	H. especializado o de especialidades	tercer nivel	.020833334
1574	3	<=3	2500 to <4000g at birth	3	asfixiados	2	cesárea	5	pública	8	H. especializado o de especialidades	tercer nivel	1
1575	7	7 to 10	2500 to <4000g at birth	1	infecciones	1	cesárea	5	pública	8	H. especializado o de especialidades	tercer nivel	16.304167
1576	6	4 to 6	750 to <1000g at birth	1	asfixiados	1	parto cef-vag eutócico	5	pública	8	H. especializado o de especialidades	tercer nivel	2.2361112
1577	1	<=3	1500 to <2500g at birth	2	malformaciones	1	cesárea	5	pública	8	H. especializado o de especialidades	tercer nivel	.045138888
1578	6	4 to 6	750 to <1000g at birth	1	infecciones	1	cesárea	5	pública	8	H. especializado o de especialidades	tercer nivel	5.8298612
1579	0	<=3	1000 to <1500g at birth	1	infecciones	1	cesárea	5	pública	8	H. especializado o de especialidades	tercer nivel	2.6090279
1580	7	7 to 10	1500 to <2500g at birth	1	infecciones	1	parto cef-vag eutócico	5	pública	8	H. especializado o de especialidades	tercer nivel	20.270834
1581	6	4 to 6	<750g at birth	1	infecciones	1	cesárea	5	pública	8	H. especializado o de especialidades	tercer nivel	13.208333
1582	9	7 to 10	1500 to <2500g at birth	1	prematurez	3	parto cef-vag eutócico	2911	pública	1	Hospital General	segundo nivel	3.1340277
1583	9	7 to 10	1000 to <1500g at birth	1	prematurez	2	cesárea	2911	pública	1	Hospital General	segundo nivel	1.59375
1584	7	7 to 10	750 to <1000g at birth	1	asfixiados	1	parto cef-vag eutócico	5	pública	8	H. especializado o de especialidades	tercer nivel	6.5520835
1585	2	<=3	<750g at birth	2	asfixiados	1	cesárea	5	pública	8	H. especializado o de especialidades	tercer nivel	.020833334
1586	3	<=3	2500 to <4000g at birth	2	asfixiados	1	parto cef-vag eutócico	5	pública	8	H. especializado o de especialidades	tercer nivel	.25347221
1587	9	7 to 10	2500 to <4000g at birth	1	asfixiados	1	parto cef-vag eutócico	5	pública	8	H. especializado o de especialidades	tercer nivel	2.5277777
1588	1	<=3	<750g at birth	1	asfixiados	1	cesárea	5	pública	8	H. especializado o de especialidades	tercer nivel	.024305556
1589	9	7 to 10	1000 to <1500g at birth	1	infecciones	1	cesárea	5	pública	8	H. especializado o de especialidades	tercer nivel	4.3638887
1590	8	7 to 10	750 to <1000g at birth	3	malformaciones	1	cesárea	5	pública	8	H. especializado o de especialidades	tercer nivel	1.4361111
1591	9	7 to 10	2500 to <4000g at birth	1	malformaciones	1	parto cef-vag eutócico	5	pública	8	H. especializado o de especialidades	tercer nivel	3.4305556
1592	7	7 to 10	1500 to <2500g at birth	2	infecciones	1	cesárea	5	pública	8	H. especializado o de especialidades	tercer nivel	6.9006944
1593	0	<=3	2500 to <4000g at birth	1	malformaciones	1	cesárea	5	pública	8	H. especializado o de especialidades	tercer nivel	.024305556
1594	3	<=3	4000 or more g at birth	1	infecciones	1	cesárea	5	pública	8	H. especializado o de especialidades	tercer nivel	3.3333333
1595	8	7 to 10	1000 to <1500g at birth	1	infecciones	1	cesárea	5	pública	8	H. especializado o de especialidades	tercer nivel	2.613889
1596	3	<=3	2500 to <4000g at birth	1	infecciones	1	parto cef-vag eutócico	5	pública	8	H. especializado o de especialidades	tercer nivel	1.8402778
1597	1	<=3	2500 to <4000g at birth	1	asfixiados	1	cesárea	5	pública	8	H. especializado o de especialidades	tercer nivel	1.7555555
1598	4	4 to 6	1000 to <1500g at birth	2	infecciones	2	cesárea	5	pública	8	H. especializado o de especialidades	tercer nivel	1.5972222
1599	8	7 to 10	1500 to <2500g at birth	2	prematurez	3	parto distócico	1061	pública	6	Hospital General	segundo nivel	.64583331
1600	3	<=3	750 to <1000g at birth	3	asfixiados	2	parto cef-vag eutócico	2704	pública	9	Hospital General	segundo nivel	1.7708334
1601	1	<=3	1500 to <2500g at birth	2	otras	2	cesárea	2819	pública	9	H. especializado o de especialidades	tercer nivel	.041666668
1602	6	4 to 6	2500 to <4000g at birth	2	asfixiados	1	cesárea	7	pública	8	H. especializado o de especialidades	tercer nivel	1.9673611
1604	8	7 to 10	1500 to <2500g at birth	1	prematurez	1	cesárea	14	pública	7	H. especializado o de especialidades	tercer nivel	9.5
1605	7	7 to 10	<750g at birth	1	infecciones	2	parto distócico	2902	pública	9	Hospital General	segundo nivel	.66458333
1606	5	4 to 6	750 to <1000g at birth	1	prematurez	1	parto cef-vag eutócico	41	pública	8	Hospital General	segundo nivel	.74236113
1607	4	4 to 6	2500 to <4000g at birth	1	asfixiados	1	cesárea	7	pública	8	H. especializado o de especialidades	tercer nivel	3.5715277
1608	6	4 to 6	1500 to <2500g at birth	1	prematurez	2	cesárea	2819	pública	9	H. especializado o de especialidades	tercer nivel	1.8381945
1609	9	7 to 10	1000 to <1500g at birth	2	malformaciones	2	cesárea	2819	pública	9	H. especializado o de especialidades	tercer nivel	18.029861
1610	1	<=3	<750g at birth	1	prematurez	2	parto cef-vag eutócico	7	pública	8	H. especializado o de especialidades	tercer nivel	.10069445
1611	6	4 to 6	1000 to <1500g at birth	1	asfixiados	1	parto cef-vag eutócico	45	pública	8	Centro de salud tipo C	primer nivel	1.1458334
1612	5	4 to 6	2500 to <4000g at birth	1	malformaciones	1	cesárea	7	pública	8	H. especializado o de especialidades	tercer nivel	6.7548609
1613	2	<=3	1500 to <2500g at birth	1	malformaciones	1	cesárea	7	pública	8	H. especializado o de especialidades	tercer nivel	.41597223
1614	1	<=3	2500 to <4000g at birth	1	otras	1	cesárea	7	pública	8	H. especializado o de especialidades	tercer nivel	.05486111
1615	3	<=3	750 to <1000g at birth	3	prematurez	1	parto cef-vag eutócico	7	pública	8	H. especializado o de especialidades	tercer nivel	.12013889
1616	4	4 to 6	2500 to <4000g at birth	1	asfixiados	1	cesárea	7	pública	8	H. especializado o de especialidades	tercer nivel	1.8194444
1617	7	7 to 10	1500 to <2500g at birth	1	malformaciones	1	cesárea	7	pública	8	H. especializado o de especialidades	tercer nivel	4.5041666
1618	5	4 to 6	<750g at birth	1	prematurez	1	parto cef-vag eutócico	7	pública	8	H. especializado o de especialidades	tercer nivel	3.7604167
1619	4	4 to 6	1500 to <2500g at birth	1	asfixiados	1	cesárea	7	pública	8	H. especializado o de especialidades	tercer nivel	4.6298609
1620	9	7 to 10	2500 to <4000g at birth	1	malformaciones	1	parto cef-vag eutócico	7	pública	8	H. especializado o de especialidades	tercer nivel	1.4375
1621	7	7 to 10	750 to <1000g at birth	1	prematurez	1	cesárea	7	pública	8	H. especializado o de especialidades	tercer nivel	20.173611
1622	4	4 to 6	1500 to <2500g at birth	2	prematurez	1	cesárea	7	pública	8	H. especializado o de especialidades	tercer nivel	.13958333
1623	6	4 to 6	1000 to <1500g at birth	2	malformaciones	1	cesárea	7	pública	8	H. especializado o de especialidades	tercer nivel	12.559722
1624	8	7 to 10	2500 to <4000g at birth	1	malformaciones	1	parto distócico	7	pública	8	H. especializado o de especialidades	tercer nivel	1.1
1625	5	4 to 6	1000 to <1500g at birth	1	malformaciones	1	parto distócico	7	pública	8	H. especializado o de especialidades	tercer nivel	4.3680553
1626	6	4 to 6	1500 to <2500g at birth	2	malformaciones	1	parto cef-vag eutócico	7	pública	8	H. especializado o de especialidades	tercer nivel	4.2972221
1627	5	4 to 6	1500 to <2500g at birth	2	malformaciones	1	cesárea	7	pública	8	H. especializado o de especialidades	tercer nivel	4.3152776
1628	6	4 to 6	<750g at birth	1	prematurez	1	parto cef-vag eutócico	7	pública	8	H. especializado o de especialidades	tercer nivel	1.2326388
1629	4	4 to 6	750 to <1000g at birth	1	prematurez	1	cesárea	7	pública	8	H. especializado o de especialidades	tercer nivel	.5138889
1630	6	4 to 6	2500 to <4000g at birth	1	malformaciones	1	cesárea	7	pública	8	H. especializado o de especialidades	tercer nivel	.047222223
1631	2	<=3	1500 to <2500g at birth	1	malformaciones	1	cesárea	7	pública	8	H. especializado o de especialidades	tercer nivel	.040972222
1632	6	4 to 6	1000 to <1500g at birth	2	prematurez	1	parto cef-vag eutócico	7	pública	8	H. especializado o de especialidades	tercer nivel	3.0625
1633	5	4 to 6	1500 to <2500g at birth	1	prematurez	3	parto cef-vag eutócico	7	pública	8	H. especializado o de especialidades	tercer nivel	6.2743053
1634	8	7 to 10	2500 to <4000g at birth	1	malformaciones	1	cesárea	7	pública	8	H. especializado o de especialidades	tercer nivel	5.9131947
1635	6	4 to 6	750 to <1000g at birth	1	asfixiados	3	parto cef-vag eutócico	312	pública	1	Hospital General	segundo nivel	.79166669
1636	9	7 to 10	2500 to <4000g at birth	1	infecciones	1	parto cef-vag eutócico	7	pública	8	H. especializado o de especialidades	tercer nivel	.93472224
1637	5	4 to 6	<750g at birth	2	prematurez	1	parto cef-vag eutócico	7	pública	8	H. especializado o de especialidades	tercer nivel	.059722222
1638	7	7 to 10	750 to <1000g at birth	1	prematurez	1	parto cef-vag eutócico	7	pública	8	H. especializado o de especialidades	tercer nivel	1.3125
1639	7	7 to 10		1	asfixiados	1	cesárea	7	pública	8	H. especializado o de especialidades	tercer nivel	9.1506948
1640	6	4 to 6	1000 to <1500g at birth	1	prematurez	1	cesárea	7	pública	8	H. especializado o de especialidades	tercer nivel	2.6354167
1641	6	4 to 6	2500 to <4000g at birth	3	malformaciones	3	cesárea	7	pública	8	H. especializado o de especialidades	tercer nivel	.75
1642	9	7 to 10	1000 to <1500g at birth	2	prematurez	3	cesárea	2911	pública	1	Hospital General	segundo nivel	1.0361111
1643	7	7 to 10	1500 to <2500g at birth	1	malformaciones	1	cesárea	7	pública	8	H. especializado o de especialidades	tercer nivel	.70555556
1644	9	7 to 10	750 to <1000g at birth	1	prematurez	3	parto cef-vag eutócico	2911	pública	1	Hospital General	segundo nivel	5.0583334
1645	6	4 to 6	1000 to <1500g at birth	1	asfixiados	1	cesárea	7	pública	8	H. especializado o de especialidades	tercer nivel	10.359028
1646	7	7 to 10	750 to <1000g at birth	1	prematurez	1	parto distócico	7	pública	8	H. especializado o de especialidades	tercer nivel	8.7923613
1647	1	<=3	1000 to <1500g at birth	1	prematurez	1	cesárea	7	pública	8	H. especializado o de especialidades	tercer nivel	.029861111
1648	9	7 to 10	1000 to <1500g at birth	1	infecciones	2	cesárea	2704	pública	9	Hospital General	segundo nivel	27.263889
1649	4	4 to 6	1500 to <2500g at birth	1	malformaciones	1	cesárea	7	pública	8	H. especializado o de especialidades	tercer nivel	5.2763891
1650	1	<=3	1500 to <2500g at birth	1	otras	1	cesárea	7	pública	8	H. especializado o de especialidades	tercer nivel	.021527778
1651	8	7 to 10	1500 to <2500g at birth	1	malformaciones	1	cesárea	7	pública	8	H. especializado o de especialidades	tercer nivel	1.7569444
1652	7	7 to 10	1000 to <1500g at birth	1	asfixiados	1	parto cef-vag eutócico	7	pública	8	H. especializado o de especialidades	tercer nivel	9.1909723
1653	8	7 to 10	1000 to <1500g at birth	1	prematurez	3	cesárea	2911	pública	1	Hospital General	segundo nivel	.40763888
1654	9	7 to 10	1500 to <2500g at birth	1	prematurez	3	cesárea	2911	pública	1	Hospital General	segundo nivel	14.504861
1655	7	7 to 10	2500 to <4000g at birth	1	asfixiados	2	parto cef-vag eutócico	2911	pública	1	Hospital General	segundo nivel	1
1656			1500 to <2500g at birth	1	infecciones	3		18	pública	1	Hospital General	segundo nivel	10.3125
1657	0	<=3	2500 to <4000g at birth	2	asfixiados	2	parto cef-vag eutócico	2205	pública	1	Hospital General	segundo nivel	1.7083334
1658	7	7 to 10	750 to <1000g at birth	3	prematurez	2	parto cef-vag eutócico	2911	pública	1	Hospital General	segundo nivel	.96527779
1659	8	7 to 10	<750g at birth	2	prematurez	3	cesárea	2911	pública	1	Hospital General	segundo nivel	2.3673611
1660	5	4 to 6	1000 to <1500g at birth	1	prematurez	1	parto cef-vag eutócico	9	privada	8	H. especializado o de especialidades	tercer nivel	4
1661	8	7 to 10	750 to <1000g at birth	1	prematurez	3	cesárea	2911	pública	1	Hospital General	segundo nivel	1.6972222
1662	1	<=3	<750g at birth	1	asfixiados	1	cesárea	9	privada	8	H. especializado o de especialidades	tercer nivel	0
1663	8	7 to 10	1000 to <1500g at birth	1	prematurez	3	cesárea	2911	pública	1	Hospital General	segundo nivel	1.5395833
1664	9	7 to 10	1000 to <1500g at birth	1	prematurez	3	cesárea	2911	pública	1	Hospital General	segundo nivel	8.2861109
1665	2	<=3	<750g at birth	1	prematurez	1	cesárea	9	privada	8	H. especializado o de especialidades	tercer nivel	0
1666	7	7 to 10	1500 to <2500g at birth	2	malformaciones	1	cesárea	9	privada	8	H. especializado o de especialidades	tercer nivel	1
1667	2	<=3	750 to <1000g at birth	1	prematurez	1	parto distócico	9	privada	8	H. especializado o de especialidades	tercer nivel	1
1668	7	7 to 10	1000 to <1500g at birth	1	prematurez	3	cesárea	2911	pública	1	Hospital General	segundo nivel	5.2569447
1669	7	7 to 10	750 to <1000g at birth	2	prematurez	1	cesárea	9	privada	8	H. especializado o de especialidades	tercer nivel	10
1670	5	4 to 6	<750g at birth	1	asfixiados	1	cesárea	9	privada	8	H. especializado o de especialidades	tercer nivel	0
1671	7	7 to 10	1000 to <1500g at birth	1	infecciones	1	cesárea	9	privada	8	H. especializado o de especialidades	tercer nivel	5
1672	6	4 to 6	1500 to <2500g at birth	1	prematurez	1	parto cef-vag eutócico	9	privada	8	H. especializado o de especialidades	tercer nivel	4
1674	9	7 to 10	2500 to <4000g at birth	2	infecciones	3	parto cef-vag eutócico	2902	pública	9	Hospital General	segundo nivel	8.6284723
1675	7	7 to 10	<750g at birth	2	asfixiados	3	parto distócico	18	pública	1	Hospital General	segundo nivel	1.3986111
1676	9	7 to 10	1500 to <2500g at birth	1	malformaciones	2	cesárea	2819	pública	9	H. especializado o de especialidades	tercer nivel	4.5194445
1677	5	4 to 6	1000 to <1500g at birth	2	prematurez	1	cesárea	41	pública	8	Hospital General	segundo nivel	.19444445
1678	6	4 to 6	1000 to <1500g at birth	3	prematurez	1	parto cef-vag eutócico	41	pública	8	Hospital General	segundo nivel	17.638195
1679	5	4 to 6	1500 to <2500g at birth	1	prematurez	2	cesárea	2971	pública	9	H. especializado o de especialidades	tercer nivel	17.905556
1680	5	4 to 6	2500 to <4000g at birth	1	malformaciones	1	cesárea	10	privada	8	H. especializado o de especialidades	tercer nivel	13.408334
1681			1500 to <2500g at birth	1	infecciones	3	parto cef-vag eutócico	2744	pública	3	Hospital General	segundo nivel	5.8958335
1682	1	<=3	1500 to <2500g at birth	1	prematurez	3	cesárea	2744	pública	3	Hospital General	segundo nivel	.0069444445
1683	7	7 to 10	1000 to <1500g at birth	1	asfixiados	3	parto cef-vag eutócico	18	pública	1	Hospital General	segundo nivel	.22222222
1684	4	4 to 6	<750g at birth	1	asfixiados	3	parto cef-vag eutócico	18	pública	1	Hospital General	segundo nivel	.31041667
1685	9	7 to 10	<750g at birth	1	infecciones	2	parto cef-vag eutócico	2902	pública	9	Hospital General	segundo nivel	2.3256946
1686	7	7 to 10	<750g at birth	1	prematurez	2	cesárea	2902	pública	9	Hospital General	segundo nivel	.65833336
1687	8	7 to 10	<750g at birth	1	prematurez	2	parto cef-vag eutócico	2971	pública	9	H. especializado o de especialidades	tercer nivel	.11111111
1688	1	<=3	2500 to <4000g at birth	1	malformaciones	2	parto cef-vag eutócico	2819	pública	9	H. especializado o de especialidades	tercer nivel	24.597221
1689	8	7 to 10	<750g at birth	1	prematurez	2	parto cef-vag eutócico	2971	pública	9	H. especializado o de especialidades	tercer nivel	5.4416666
1690	8	7 to 10	1500 to <2500g at birth	1	infecciones		cesárea	570	pública	4	Hospital General	segundo nivel	11.833333
1691	9	7 to 10	1500 to <2500g at birth	1	prematurez	2	cesárea	2971	pública	9	H. especializado o de especialidades	tercer nivel	3.2548611
1692	8	7 to 10	2500 to <4000g at birth	2	malformaciones	2	cesárea	2704	pública	9	Hospital General	segundo nivel	.14027777
1693	3	<=3	1500 to <2500g at birth	1	asfixiados	2	parto distócico	45	pública	4	Hospital General	segundo nivel	8.041667
1694			1500 to <2500g at birth	1	infecciones	2	parto cef-vag eutócico	67	pública	5	Hospital Básico	segundo nivel	3.3611112
1695	4	4 to 6	1000 to <1500g at birth	1	prematurez	1	cesárea	41	pública	8	Hospital General	segundo nivel	1.3736111
1696	9	7 to 10	<750g at birth	1	infecciones	3	parto cef-vag eutócico	2902	pública	9	Hospital General	segundo nivel	9.1437502
1697	9	7 to 10	2500 to <4000g at birth	2	malformaciones	2	parto cef-vag eutócico	2819	pública	9	H. especializado o de especialidades	tercer nivel	.18472221
1698	9	7 to 10	2500 to <4000g at birth	1	malformaciones	2	parto cef-vag eutócico	2819	pública	9	H. especializado o de especialidades	tercer nivel	9.7715282
1699	2	<=3	2500 to <4000g at birth	2	asfixiados	2	cesárea	2819	pública	9	H. especializado o de especialidades	tercer nivel	4.6097221
1700	9	7 to 10	1000 to <1500g at birth	1	malformaciones	2	cesárea	2819	pública	9	H. especializado o de especialidades	tercer nivel	18
1701	9	7 to 10	750 to <1000g at birth	3	prematurez	2	cesárea	2819	pública	9	H. especializado o de especialidades	tercer nivel	19.554167
1702	7	7 to 10	1500 to <2500g at birth	1	asfixiados	3	cesárea	2819	pública	9			.33333334
1703	7	7 to 10	2500 to <4000g at birth	1	asfixiados	2	cesárea	2819	pública	9	H. especializado o de especialidades	tercer nivel	3.0986111
1704	6	4 to 6	1500 to <2500g at birth	1	asfixiados	2	cesárea	2819	pública	9	H. especializado o de especialidades	tercer nivel	.50277776
1705	9	7 to 10	1000 to <1500g at birth	1	asfixiados	2	parto cef-vag eutócico	14	pública	7	H. especializado o de especialidades	tercer nivel	.75416666
1706	6	4 to 6	<750g at birth	1	asfixiados	2	parto cef-vag eutócico	14	pública	7	H. especializado o de especialidades	tercer nivel	1.6458334
1707	10	7 to 10	<750g at birth	1	prematurez	3	parto cef-vag eutócico	2789	pública	9	H. especializado o de especialidades	tercer nivel	7.4069443
1708	9	7 to 10	1500 to <2500g at birth	1	otras	3	cesárea	2789	pública	9	H. especializado o de especialidades	tercer nivel	20.21875
1709	6	4 to 6	1500 to <2500g at birth	1	malformaciones	2	cesárea	2971	pública	9	H. especializado o de especialidades	tercer nivel	27.484722
1710	8	7 to 10	1000 to <1500g at birth	2	asfixiados	2	cesárea	2971	pública	9	H. especializado o de especialidades	tercer nivel	.67569447
1711	1	<=3	<750g at birth	1	prematurez	2	parto cef-vag eutócico	2971	pública	9	H. especializado o de especialidades	tercer nivel	.0125
1712	9	7 to 10	1000 to <1500g at birth	2	prematurez	2	cesárea	2971	pública	9	H. especializado o de especialidades	tercer nivel	4.8222222
1713	8	7 to 10	<750g at birth	1	prematurez	2		2971	pública	9	H. especializado o de especialidades	tercer nivel	2.1402779
1714	6	4 to 6	2500 to <4000g at birth	1	asfixiados	3	parto cef-vag eutócico	312	pública	1	Hospital General	segundo nivel	.35069445
1715	1	<=3	750 to <1000g at birth	1	prematurez	2	parto cef-vag eutócico	2819	pública	9	H. especializado o de especialidades	tercer nivel	.030555556
1716	7	7 to 10	750 to <1000g at birth	2	prematurez	2	cesárea	2971	pública	9	H. especializado o de especialidades	tercer nivel	2.3125
1717	7	7 to 10	750 to <1000g at birth	1	otras	2	parto cef-vag eutócico	2971	pública	9	H. especializado o de especialidades	tercer nivel	17.620832
1718	7	7 to 10	750 to <1000g at birth	3	prematurez	2	cesárea	2971	pública	9	H. especializado o de especialidades	tercer nivel	.52986109
1719	7	7 to 10	750 to <1000g at birth	1	infecciones	2	parto cef-vag eutócico	2972	pública	9	Hospital General	segundo nivel	.77152777
1720	0	<=3	<750g at birth	1	prematurez	2	cesárea	2819	pública	9	H. especializado o de especialidades	tercer nivel	.0097222226
1721	9	7 to 10	<750g at birth	1	prematurez	2	cesárea	2971	pública	9	H. especializado o de especialidades	tercer nivel	24.779167
1722	9	7 to 10	1000 to <1500g at birth	1	prematurez	2	cesárea	2971	pública	9	H. especializado o de especialidades	tercer nivel	10.172222
1723	7	7 to 10	750 to <1000g at birth	1	prematurez	2	parto cef-vag eutócico	2971	pública	9	H. especializado o de especialidades	tercer nivel	1.3236111
1724	8	7 to 10	750 to <1000g at birth	1	asfixiados	3	parto cef-vag eutócico	2703	pública	5	Hospital Básico	segundo nivel	2.1145833
1725	5	4 to 6	1500 to <2500g at birth	1	asfixiados	2	parto cef-vag eutócico	17	pública	4	Hospital General	segundo nivel	.12847222
1726	0	<=3		1	prematurez	2	cesárea	2971	pública	9	H. especializado o de especialidades	tercer nivel	.2
1727	7	7 to 10	750 to <1000g at birth	1	prematurez	2	parto cef-vag eutócico	2971	pública	9	H. especializado o de especialidades	tercer nivel	1.9222223
1728	0	<=3	<750g at birth	1	asfixiados	2	cesárea	2815	privada	9	Centro de salud tipo C	primer nivel	.052083332
1729	6	4 to 6	1000 to <1500g at birth	1	prematurez	3	parto cef-vag eutócico	2744	pública	3	Hospital General	segundo nivel	11.46875
1730	9	7 to 10	1500 to <2500g at birth	1	prematurez	2	cesárea	2971	pública	9	H. especializado o de especialidades	tercer nivel	1.625
1731	6	4 to 6	2500 to <4000g at birth	1	malformaciones	1	parto cef-vag eutócico	992	privada	7	Hospital General	segundo nivel	6.5729165
1732	9	7 to 10	1000 to <1500g at birth	1	prematurez	3	cesárea	18	pública	1	Hospital General	segundo nivel	2.6041667
1733	1	<=3	2500 to <4000g at birth	1	asfixiados	2	parto distócico	148	pública	4	Centro de salud tipo A	primer nivel	.26180556
1734	1	<=3	2500 to <4000g at birth	2	asfixiados	2	parto distócico	148	pública	4	Centro de salud tipo A	primer nivel	.26180556
1735	7	7 to 10	1000 to <1500g at birth	2	prematurez	3	cesárea	18	pública	1	Hospital General	segundo nivel	1.3819444
1736	7	7 to 10	1500 to <2500g at birth	1	infecciones	2	parto cef-vag eutócico	2205	pública	1	Hospital General	segundo nivel	10.350695
1737	8	7 to 10	1500 to <2500g at birth	2	malformaciones	3	parto cef-vag eutócico	18	pública	1	Hospital General	segundo nivel	.8611111
1738	4	4 to 6	750 to <1000g at birth	1	prematurez	1	cesárea	41	pública	8	Hospital General	segundo nivel	2.5805554
1739			2500 to <4000g at birth	1	infecciones	3	parto cef-vag eutócico	18	pública	1	Hospital General	segundo nivel	16.791666
1740	7	7 to 10	750 to <1000g at birth	1	prematurez	1	cesárea	9	pública	5	Hospital General	segundo nivel	3.1875
1741	4	4 to 6	<750g at birth	1	asfixiados	1	parto cef-vag eutócico	9	pública	5	Hospital General	segundo nivel	.086805552
1742	8	7 to 10	1000 to <1500g at birth	1	prematurez	1	cesárea	41	pública	8	Hospital General	segundo nivel	13.295139
1743	4	4 to 6	1500 to <2500g at birth	1	infecciones	2	cesárea	2205	pública	1	Hospital General	segundo nivel	3.3958333
1744	1	<=3	1000 to <1500g at birth	2	prematurez	2	cesárea	2815	privada	9	Centro de salud tipo C	primer nivel	.17291667
1745	6	4 to 6	<750g at birth	1	asfixiados	3	cesárea	18	pública	1	Hospital General	segundo nivel	6
1746	4	4 to 6	1500 to <2500g at birth	1	asfixiados	2	cesárea	45	pública	4	Hospital General	segundo nivel	21.836805
1749	10	7 to 10	2500 to <4000g at birth	1	asfixiados	3	parto cef-vag eutócico	2814	pública	5	Centro de salud tipo B	primer nivel	2.25
1750			2500 to <4000g at birth	1	malformaciones	3	parto cef-vag eutócico	312	pública	1	Hospital General	segundo nivel	4.8506947
1751	6	4 to 6	1500 to <2500g at birth	1	prematurez	3	parto cef-vag eutócico	272	pública	2	Hospital Básico	segundo nivel	1.5354167
1752	9	7 to 10	2500 to <4000g at birth	1	malformaciones	2	cesárea	2205	pública	1	Hospital General	segundo nivel	3.5277777
1753	9	7 to 10	1500 to <2500g at birth	1	infecciones	2	parto cef-vag eutócico	2205	pública	1	Hospital General	segundo nivel	1.7083334
1755	8	7 to 10	2500 to <4000g at birth	2	asfixiados	3	cesárea	18	pública	1	Hospital General	segundo nivel	5.6416669
1756	6	4 to 6	1000 to <1500g at birth	1	prematurez	3	cesárea	312	pública	1	Hospital General	segundo nivel	2.21875
1757	8	7 to 10	1500 to <2500g at birth	1	malformaciones	3	parto cef-vag eutócico	312	pública	1	Hospital General	segundo nivel	.083333336
1758	9	7 to 10	2500 to <4000g at birth	2	malformaciones	3	parto cef-vag eutócico	312	pública	1	Hospital General	segundo nivel	3.0416667
1759	9	7 to 10	750 to <1000g at birth	1	infecciones	3	cesárea	312	pública	1	Hospital General	segundo nivel	10.201389
1760	8	7 to 10	1000 to <1500g at birth	1	infecciones	3	parto cef-vag eutócico	312	pública	1	Hospital General	segundo nivel	1.75
1761	8	7 to 10	1500 to <2500g at birth	1	malformaciones	3	cesárea	312	pública	1	Hospital General	segundo nivel	1.71875
1762	9	7 to 10	1500 to <2500g at birth	2	asfixiados	3	parto distócico	312	pública	1	Hospital General	segundo nivel	3.6111112
1763	10	7 to 10	2500 to <4000g at birth	1	infecciones	3	cesárea	312	pública	1	Hospital General	segundo nivel	13.570139
1764	6	4 to 6	2500 to <4000g at birth	1	malformaciones	1	parto cef-vag eutócico	9	pública	5	Hospital General	segundo nivel	.17708333
1765	8	7 to 10	1500 to <2500g at birth	2	infecciones	3	parto cef-vag eutócico	312	pública	1	Hospital General	segundo nivel	9.2736111
1766	8	7 to 10	1500 to <2500g at birth	2	prematurez	1	cesárea	41	pública	8	Hospital General	segundo nivel	3.4479167
1767	9	7 to 10	2500 to <4000g at birth	1	asfixiados	2	cesárea	2789	pública	9	H. especializado o de especialidades	tercer nivel	15.020833
1768	8	7 to 10	1500 to <2500g at birth	1	asfixiados	3	cesárea	2763	pública	3	Hospital General	segundo nivel	1.1541667
1769	10	7 to 10	1000 to <1500g at birth	1	infecciones	2	parto cef-vag eutócico	45	pública	4	Hospital General	segundo nivel	24.680555
1770	9	7 to 10	750 to <1000g at birth	1	infecciones	2	parto cef-vag eutócico	45	pública	4	Hospital General	segundo nivel	7.5625
1771	1	<=3	2500 to <4000g at birth	1	asfixiados	2	cesárea	45	pública	4	Hospital General	segundo nivel	21.777779
1772	7	7 to 10	<750g at birth	1	infecciones	2	parto cef-vag eutócico	45	pública	4	Hospital General	segundo nivel	21.120832
1773	4	4 to 6	750 to <1000g at birth	2	prematurez	2	cesárea	2819	pública	9	H. especializado o de especialidades	tercer nivel	10.076389
1774	9	7 to 10	1000 to <1500g at birth	2	asfixiados	2	parto distócico	45	pública	4	Hospital General	segundo nivel	9.5625
1775	8	7 to 10	2500 to <4000g at birth	1	infecciones	2	cesárea	45	pública	4	Hospital General	segundo nivel	1
1776	7	7 to 10	2500 to <4000g at birth	1	infecciones	2	parto cef-vag eutócico	45	pública	4	Hospital General	segundo nivel	1.2243055
1777	4	4 to 6	1500 to <2500g at birth	1	malformaciones	2	cesárea	45	pública	4	Hospital General	segundo nivel	.23680556
1778	9	7 to 10	2500 to <4000g at birth	2	infecciones	2	parto cef-vag eutócico	45	pública	4	Hospital General	segundo nivel	19.0625
1779	9	7 to 10	1500 to <2500g at birth	1	infecciones	2	parto cef-vag eutócico	45	pública	4	Hospital General	segundo nivel	18.513889
1780	10	7 to 10	2500 to <4000g at birth	1	malformaciones	2	cesárea	45	pública	4	Hospital General	segundo nivel	1.1194445
1781	7	7 to 10	2500 to <4000g at birth	1	malformaciones	2	cesárea	45	pública	4	Hospital General	segundo nivel	2.1979167
1782	3	<=3	1000 to <1500g at birth	2	malformaciones	2	cesárea	45	pública	4	Hospital General	segundo nivel	6.2361112
1783	5	4 to 6	<750g at birth	1	asfixiados	2	parto distócico	45	pública	4	Hospital General	segundo nivel	.47569445
1784	3	<=3	<750g at birth	1	asfixiados	2	parto cef-vag eutócico	45	pública	4	Hospital General	segundo nivel	1.15625
1785	10	7 to 10	1000 to <1500g at birth	2	malformaciones	2	parto cef-vag eutócico	45	pública	4	Hospital General	segundo nivel	1.5277778
1786	8	7 to 10	1500 to <2500g at birth	1	asfixiados	2	cesárea	45	pública	4	Hospital General	segundo nivel	8
1787	7	7 to 10	2500 to <4000g at birth	1	asfixiados	2	parto distócico	45	pública	4	Hospital General	segundo nivel	9.7743053
1788	2	<=3	750 to <1000g at birth	1	asfixiados	2	cesárea	45	pública	4	Hospital General	segundo nivel	13.970139
1789	7	7 to 10	<750g at birth	1	asfixiados	2	parto cef-vag eutócico	45	pública	4	Hospital General	segundo nivel	8.520833
1790	6	4 to 6	750 to <1000g at birth	1	asfixiados	2	parto cef-vag eutócico	45	pública	4	Hospital General	segundo nivel	3.6041667
1791	1	<=3	1000 to <1500g at birth	1	prematurez	2	parto distócico	45	pública	4	Hospital General	segundo nivel	17.429861
1792	1	<=3	1000 to <1500g at birth	1	malformaciones	2	parto distócico	45	pública	4	Hospital General	segundo nivel	7
1793	0	<=3	2500 to <4000g at birth	1	asfixiados	2	cesárea	45	pública	4	Hospital General	segundo nivel	15
1794	8	7 to 10	1500 to <2500g at birth	2	asfixiados	1	cesárea	9	pública	5	Hospital General	segundo nivel	2.7916667
1795	7	7 to 10	750 to <1000g at birth	1	prematurez	2	parto cef-vag eutócico	2819	pública	9	H. especializado o de especialidades	tercer nivel	2.9284723
1796	8	7 to 10	<750g at birth	1	asfixiados	3	parto distócico	2763	pública	3	Hospital General	segundo nivel	2.4479167
1797	5	4 to 6	750 to <1000g at birth	1	prematurez	2	cesárea	2819	pública	9	H. especializado o de especialidades	tercer nivel	2.5125
1798	6	4 to 6	<750g at birth	3	prematurez	2	cesárea	2819	pública	9	H. especializado o de especialidades	tercer nivel	2.2472222
1799	6	4 to 6	<750g at birth	1	prematurez	2	parto cef-vag eutócico	2819	pública	9	H. especializado o de especialidades	tercer nivel	.38055557
1800	4	4 to 6	<750g at birth	1	prematurez	2	parto cef-vag eutócico	2819	pública	9	H. especializado o de especialidades	tercer nivel	.067361109
1801	9	7 to 10	1000 to <1500g at birth	1	asfixiados	3	parto cef-vag eutócico	312	pública	1	Hospital General	segundo nivel	.48958334
1802	9	7 to 10	1500 to <2500g at birth	1	infecciones	2	parto cef-vag eutócico	570	pública	4	Hospital General	segundo nivel	7.240972
1803	9	7 to 10	1000 to <1500g at birth	1	infecciones		parto cef-vag eutócico	570	pública	4	Hospital General	segundo nivel	5.3611112
1804	1	<=3	750 to <1000g at birth	1	asfixiados	3	parto distócico	2763	pública	3	Hospital General	segundo nivel	.44791666
1805	4	4 to 6	4000 or more g at birth	1	asfixiados	3	parto distócico	18	pública	1	Hospital General	segundo nivel	1.5
1806	8	7 to 10	2500 to <4000g at birth	1	asfixiados	3	parto distócico	2819	pública	7	H. especializado o de especialidades	tercer nivel	2.3541667
1807	3	<=3	1000 to <1500g at birth	1	prematurez	1	cesárea	9	privada	8	H. especializado o de especialidades	tercer nivel	.43472221
1808	9	7 to 10	1500 to <2500g at birth	1	prematurez	2	cesárea	2902	privada	9	H. especializado o de especialidades	tercer nivel	8.53125
1809	8	7 to 10	1500 to <2500g at birth	1	malformaciones	2	cesárea	2819	pública	9	H. especializado o de especialidades	tercer nivel	8.375
1810	4	4 to 6	2500 to <4000g at birth	1	malformaciones	2	cesárea	2704	pública	9	Hospital General	segundo nivel	.42152777
1811			1000 to <1500g at birth	1	infecciones	1	parto cef-vag eutócico	6	pública	8	H. especializado o de especialidades	tercer nivel	.84027779
1812	7	7 to 10	1500 to <2500g at birth	1	infecciones	1	parto cef-vag eutócico	6	pública	8	H. especializado o de especialidades	tercer nivel	5.4569445
1813	9	7 to 10	2500 to <4000g at birth	1	malformaciones	1	parto cef-vag eutócico	6	pública	8	H. especializado o de especialidades	tercer nivel	6.4479165
1814			2500 to <4000g at birth	1	infecciones	2	parto distócico	6	pública	8	H. especializado o de especialidades	tercer nivel	12.44375
1815	7	7 to 10	1000 to <1500g at birth	1	asfixiados	1	parto cef-vag eutócico	6	pública	8	H. especializado o de especialidades	tercer nivel	15.434028
1816			1000 to <1500g at birth	1	infecciones	1		6	pública	8	H. especializado o de especialidades	tercer nivel	.75138891
1817	10	7 to 10	2500 to <4000g at birth	1	infecciones	2	parto cef-vag eutócico	6	pública	8	H. especializado o de especialidades	tercer nivel	26.423611
1818	9	7 to 10	1500 to <2500g at birth	3	malformaciones	3	cesárea	6	pública	8	H. especializado o de especialidades	tercer nivel	16.391666
1819	8	7 to 10	1500 to <2500g at birth	1	asfixiados	2	parto cef-vag eutócico	2205	pública	1	Hospital General	segundo nivel	9.979167
1820	7	7 to 10	750 to <1000g at birth	1	malformaciones	2	cesárea	2704	pública	9	Hospital General	segundo nivel	16.483334
1821	9	7 to 10	1000 to <1500g at birth	2	prematurez	3	cesárea	2819	pública	9	H. especializado o de especialidades	tercer nivel	2.854861
1822	8	7 to 10	1000 to <1500g at birth	2	otras	3	cesárea	2789	pública	9	H. especializado o de especialidades	tercer nivel	20.90625
1823	6	4 to 6	1000 to <1500g at birth	3	infecciones	1	cesárea	14	pública	7	H. especializado o de especialidades	tercer nivel	6.1458335
1825	5	4 to 6	1500 to <2500g at birth	1	malformaciones	3	parto cef-vag eutócico	2744	pública	3	Hospital General	segundo nivel	2.7131944
1826	1	<=3	<750g at birth	1	prematurez	3	parto cef-vag eutócico	2744	pública	3	Hospital General	segundo nivel	.0034722222
1827			2500 to <4000g at birth	1	asfixiados	1	cesárea	19	privada	5		tercer nivel	1.7256944
1828	1	<=3	1000 to <1500g at birth	1	malformaciones	1	cesárea	9	privada	8	H. especializado o de especialidades	tercer nivel	0
1829	1	<=3	1500 to <2500g at birth	2	malformaciones	3	cesárea	9	privada	8	H. especializado o de especialidades	tercer nivel	0
1830	4	4 to 6	2500 to <4000g at birth	1	malformaciones	1	cesárea	9	privada	8	H. especializado o de especialidades	tercer nivel	1
1831	1	<=3	2500 to <4000g at birth	1	infecciones	3	parto cef-vag eutócico	2789	pública	9	H. especializado o de especialidades	tercer nivel	2
1832	7	7 to 10	2500 to <4000g at birth	1	prematurez	2	parto cef-vag eutócico	2819	pública	9	H. especializado o de especialidades	tercer nivel	.50208336
1833	8	7 to 10	2500 to <4000g at birth	1	malformaciones	2	cesárea	2819	pública	9	H. especializado o de especialidades	tercer nivel	.1125
1834	7	7 to 10	2500 to <4000g at birth	1	asfixiados	3	cesárea	18	pública	1	Hospital General	segundo nivel	3.5208333
1835	6	4 to 6	2500 to <4000g at birth	2	asfixiados	3	parto cef-vag eutócico	18	pública	1	Hospital General	segundo nivel	1.4479166
1836	9	7 to 10	<750g at birth	1	asfixiados	3	parto cef-vag eutócico	1061	pública	6	Hospital General	segundo nivel	.75694442
1837	9	7 to 10	2500 to <4000g at birth	1	malformaciones	3	cesárea	1061	pública	6	Hospital General	segundo nivel	1.9215277
1838	3	<=3	<750g at birth	1	prematurez	2	parto distócico	2815	privada	9	Centro de salud tipo C	primer nivel	.23958333
1839	6	4 to 6	2500 to <4000g at birth	3	asfixiados	2	parto cef-vag eutócico	27	pública	5			.375
1840	9	7 to 10	1000 to <1500g at birth	3	infecciones	1	parto cef-vag eutócico	6	pública	8	H. especializado o de especialidades	tercer nivel	.39583334
1841	8	7 to 10	1000 to <1500g at birth	1	asfixiados	1	cesárea	6	pública	8	H. especializado o de especialidades	tercer nivel	6.3874998
1842	7	7 to 10	2500 to <4000g at birth	1	asfixiados	2	cesárea	6	pública	8	H. especializado o de especialidades	tercer nivel	2.3840277
1843	5	4 to 6	2500 to <4000g at birth	1	infecciones	2	cesárea	6	pública	8	H. especializado o de especialidades	tercer nivel	11.377778
1844	8	7 to 10	2500 to <4000g at birth	1	prematurez	1	cesárea	6	pública	8	H. especializado o de especialidades	tercer nivel	19.373611
1845	6	4 to 6	2500 to <4000g at birth	1	infecciones	2	cesárea	6	pública	8	H. especializado o de especialidades	tercer nivel	.36666667
1846	9	7 to 10	1000 to <1500g at birth	1	infecciones	1	parto distócico	6	pública	8	H. especializado o de especialidades	tercer nivel	13.359722
1847	5	4 to 6	2500 to <4000g at birth	2	asfixiados	1	cesárea	6	pública	8	H. especializado o de especialidades	tercer nivel	.35347223
1848	1	<=3	1500 to <2500g at birth	1	asfixiados	3	parto cef-vag eutócico	2763	pública	3	Hospital General	segundo nivel	.018055556
1849	2	<=3	<750g at birth	1	asfixiados	1	parto cef-vag eutócico	9	privada	8	H. especializado o de especialidades	tercer nivel	0
1850	3	<=3	<750g at birth	1	malformaciones	2	parto cef-vag eutócico	9	privada	8	H. especializado o de especialidades	tercer nivel	1
1851	6	4 to 6	<750g at birth	2	prematurez	1	cesárea	9	privada	8	H. especializado o de especialidades	tercer nivel	1
1852	6	4 to 6	1500 to <2500g at birth	1	malformaciones	1	cesárea	9	privada	8	H. especializado o de especialidades	tercer nivel	1
1853	3	<=3	1000 to <1500g at birth	1	prematurez	1	cesárea	9	privada	8	H. especializado o de especialidades	tercer nivel	3
1854	4	4 to 6	<750g at birth	1	prematurez	2	cesárea	9	privada	8	H. especializado o de especialidades	tercer nivel	9
1855	7	7 to 10	1000 to <1500g at birth	1	prematurez		cesárea	2819	pública	9	H. especializado o de especialidades	tercer nivel	5.2979169
1856	2	<=3	750 to <1000g at birth	1	prematurez	3	cesárea	2744	pública	3	Hospital General	segundo nivel	.0125
1857	10	7 to 10	2500 to <4000g at birth	1	infecciones	3	parto cef-vag eutócico	272	pública	2	Hospital Básico	segundo nivel	19.840973
1858	3	<=3	750 to <1000g at birth	1	asfixiados	2	parto cef-vag eutócico	2476	privada	6	Hospital General	segundo nivel	.076388888
1859	9	7 to 10	2500 to <4000g at birth	1	malformaciones	3	cesárea	1061	pública	6	Hospital General	segundo nivel	2.0416667
1860	9	7 to 10	2500 to <4000g at birth	1	malformaciones	3	cesárea	1061	pública	6	Hospital General	segundo nivel	2.0416667
1861	9	7 to 10	2500 to <4000g at birth	1	malformaciones	3	cesárea	1061	pública	6	Hospital General	segundo nivel	2.0416667
1862	8	7 to 10	2500 to <4000g at birth	1	malformaciones	2	cesárea	2815	privada	9	Centro de salud tipo C	primer nivel	.61805558
1863	9	7 to 10	1000 to <1500g at birth	1	infecciones	2	cesárea	2815	privada	9	Centro de salud tipo C	primer nivel	2.1423612
1864	8	7 to 10	750 to <1000g at birth	1	asfixiados	2	cesárea	2815	privada	9	Centro de salud tipo C	primer nivel	2.3743055
1865	9	7 to 10	1500 to <2500g at birth	1	malformaciones	2	parto cef-vag eutócico	2815	privada	9	Centro de salud tipo C	primer nivel	4.9590278
1866	3	<=3	1000 to <1500g at birth	2	malformaciones	1	cesárea	9	privada	8	H. especializado o de especialidades	tercer nivel	0
1867	3	<=3	1500 to <2500g at birth	2	malformaciones	1	cesárea	9	privada	8	H. especializado o de especialidades	tercer nivel	0
1868	5	4 to 6	1000 to <1500g at birth	2	prematurez	2	parto distócico	2205	pública	1	Hospital General	segundo nivel	1.8958334
1869	9	7 to 10	1000 to <1500g at birth	2	asfixiados	1	cesárea	41	privada	5	Hospital Básico	segundo nivel	.6388889
1870	7	7 to 10	1000 to <1500g at birth	1	prematurez	1	cesárea	2205	pública	5	Hospital General	segundo nivel	.1875
1871	6	4 to 6	1000 to <1500g at birth	3	prematurez	1	parto cef-vag eutócico	9	privada	8	H. especializado o de especialidades	tercer nivel	2
1872	6	4 to 6	750 to <1000g at birth	1	prematurez	1	cesárea	9	privada	8	H. especializado o de especialidades	tercer nivel	8
1873	6	4 to 6	1000 to <1500g at birth	1	asfixiados	1	cesárea	9	privada	8	H. especializado o de especialidades	tercer nivel	1
1874	6	4 to 6	<750g at birth	2	prematurez	1	cesárea	9	privada	8	H. especializado o de especialidades	tercer nivel	1
1875	6	4 to 6	<750g at birth	1	asfixiados	1	parto cef-vag eutócico	9	privada	8	H. especializado o de especialidades	tercer nivel	3
1876	5	4 to 6	<750g at birth	1	prematurez	1	parto cef-vag eutócico	9	privada	8	H. especializado o de especialidades	tercer nivel	5
1877	1	<=3	1000 to <1500g at birth	1	malformaciones	2	cesárea	9	privada	8	H. especializado o de especialidades	tercer nivel	0
1878	4	4 to 6	<750g at birth	1	malformaciones	1	parto cef-vag eutócico	9	privada	8	H. especializado o de especialidades	tercer nivel	2
1879	7	7 to 10	1000 to <1500g at birth	2	prematurez	2	cesárea	9	privada	8	H. especializado o de especialidades	tercer nivel	24
1880	6	4 to 6	1500 to <2500g at birth	1	prematurez	2	cesárea	9	privada	8	H. especializado o de especialidades	tercer nivel	11
1881	4	4 to 6	2500 to <4000g at birth	1	asfixiados	1	cesárea	9	privada	8	H. especializado o de especialidades	tercer nivel	6
1882	6	4 to 6	750 to <1000g at birth	2	infecciones	1	parto cef-vag eutócico	41	pública	8	Hospital General	segundo nivel	.25347221
1883	8	7 to 10	<750g at birth	1	prematurez	2	cesárea	2205	pública	1	Hospital General	segundo nivel	5.9798613
1884	9	7 to 10	2500 to <4000g at birth	1	infecciones	1	cesárea	14	pública	7	H. especializado o de especialidades	tercer nivel	16.552778
1885	8	7 to 10	750 to <1000g at birth	3	prematurez	1	cesárea	14	pública	7	H. especializado o de especialidades	tercer nivel	13.609722
1886	9	7 to 10	2500 to <4000g at birth	1	malformaciones	2	cesárea	2789	pública	9	H. especializado o de especialidades	tercer nivel	12.0625
1887	8	7 to 10	4000 or more g at birth	2	asfixiados	1	cesárea	67	pública	5	Hospital Básico	segundo nivel	.11805555
1888	5	4 to 6	2500 to <4000g at birth	1	asfixiados	2	parto cef-vag eutócico	60	pública	4	Centro de salud tipo B	primer nivel	.052083332
1890	6	4 to 6	1000 to <1500g at birth	1	malformaciones	1	cesárea	9	pública	5	Hospital General	segundo nivel	5.5618057
1891	4	4 to 6	750 to <1000g at birth	1	infecciones	1	parto cef-vag eutócico	9	pública	5	Hospital General	segundo nivel	3.042361
1892	6	4 to 6	750 to <1000g at birth	1	infecciones	1	parto cef-vag eutócico	9	pública	5	Hospital General	segundo nivel	.81736112
1893	0	<=3	750 to <1000g at birth	2	asfixiados	2	parto cef-vag eutócico	2704	pública	9	Hospital General	segundo nivel	.0013888889
1894	7	7 to 10	2500 to <4000g at birth	3	infecciones	3	parto cef-vag eutócico	2819	pública	7	H. especializado o de especialidades	tercer nivel	16.208334
1895	9	7 to 10	1000 to <1500g at birth	1	prematurez	3	parto cef-vag eutócico	2819	pública	7	H. especializado o de especialidades	tercer nivel	.42708334
1896	7	7 to 10	2500 to <4000g at birth	1	malformaciones	1	cesárea	9	privada	8	H. especializado o de especialidades	tercer nivel	2
1897	1	<=3	<750g at birth	1	prematurez	1	parto cef-vag eutócico	9	privada	8	H. especializado o de especialidades	tercer nivel	0
1898	5	4 to 6	750 to <1000g at birth	1	prematurez	1	parto cef-vag eutócico	9	privada	8	H. especializado o de especialidades	tercer nivel	0
1899	3	<=3	2500 to <4000g at birth	1	asfixiados	1	cesárea	9	privada	8	H. especializado o de especialidades	tercer nivel	1
1900	2	<=3	1000 to <1500g at birth	1	malformaciones	1	cesárea	9	privada	8	H. especializado o de especialidades	tercer nivel	0
1901	6	4 to 6	1500 to <2500g at birth	1	prematurez		cesárea	9	privada	8	H. especializado o de especialidades	tercer nivel	14
1902	7	7 to 10	750 to <1000g at birth	1	prematurez	1	cesárea	9	privada	8	H. especializado o de especialidades	tercer nivel	2
1903	7	7 to 10	2500 to <4000g at birth	2	prematurez	1	parto cef-vag eutócico	9	privada	8	H. especializado o de especialidades	tercer nivel	1
1904	1	<=3	<750g at birth	2	prematurez	1	parto cef-vag eutócico	9	privada	8	H. especializado o de especialidades	tercer nivel	0
1905	6	4 to 6	1500 to <2500g at birth	2	malformaciones	1	cesárea	9	privada	8	H. especializado o de especialidades	tercer nivel	0
1906	6	4 to 6	750 to <1000g at birth	1	infecciones	2	cesárea	9	privada	8	H. especializado o de especialidades	tercer nivel	5
1907	6	4 to 6	2500 to <4000g at birth	1	asfixiados	1	cesárea	14	pública	7	H. especializado o de especialidades	tercer nivel	.54305553
1908	9	7 to 10	1500 to <2500g at birth	2	infecciones	3	cesárea	18	pública	1	Hospital General	segundo nivel	7.3541665
1909	8	7 to 10	2500 to <4000g at birth	2	asfixiados	3	cesárea	2972	pública	9	Hospital General	segundo nivel	6.3388891
1910	8	7 to 10	750 to <1000g at birth	1	prematurez	2	cesárea	2972	pública	9	Hospital General	segundo nivel	2.3541667
1911	8	7 to 10	750 to <1000g at birth	1	infecciones	2	parto cef-vag eutócico	2972	pública	9	Hospital General	segundo nivel	1.2256944
1912	9	7 to 10	2500 to <4000g at birth	2	asfixiados		cesárea	2789	pública	9	H. especializado o de especialidades	tercer nivel	3.3541667
1913	9	7 to 10	2500 to <4000g at birth	1	infecciones	2	parto cef-vag eutócico	2789	pública	9	H. especializado o de especialidades	tercer nivel	11.041667
1914	7	7 to 10	1000 to <1500g at birth	1	asfixiados	1	parto cef-vag eutócico	41	privada	5	Hospital Básico	segundo nivel	.30138889
1915	5	4 to 6	1000 to <1500g at birth	2	asfixiados	1	cesárea	9	privada	8	H. especializado o de especialidades	tercer nivel	4
1916	5	4 to 6	<750g at birth	1	asfixiados	1	parto cef-vag eutócico	9	privada	8	H. especializado o de especialidades	tercer nivel	1
1917	5	4 to 6	1000 to <1500g at birth	3	prematurez	1	cesárea	9	privada	8	H. especializado o de especialidades	tercer nivel	1
1918	7	7 to 10	2500 to <4000g at birth	1	malformaciones	1	cesárea	9	privada	8	H. especializado o de especialidades	tercer nivel	0
1919	3	<=3	750 to <1000g at birth	1	malformaciones	1	cesárea	9	privada	8	H. especializado o de especialidades	tercer nivel	0
1920	3	<=3	750 to <1000g at birth	1	prematurez	1	cesárea	9	privada	8	H. especializado o de especialidades	tercer nivel	6
1921	4	4 to 6	1000 to <1500g at birth	1	malformaciones	1	cesárea	9	privada	8	H. especializado o de especialidades	tercer nivel	3
1922	1	<=3	1000 to <1500g at birth	2	malformaciones	3	cesárea	9	privada	8	H. especializado o de especialidades	tercer nivel	0
1923	0	<=3	1000 to <1500g at birth	1	malformaciones	2	cesárea	2819	pública	9	H. especializado o de especialidades	tercer nivel	.0069444445
1924	6	4 to 6	750 to <1000g at birth	1	asfixiados	3	parto cef-vag eutócico	2819	pública	9	H. especializado o de especialidades	tercer nivel	6
1925	9	7 to 10	1500 to <2500g at birth	1	asfixiados	3	cesárea	2789	pública	9	H. especializado o de especialidades	tercer nivel	17.989584
1926	6	4 to 6	750 to <1000g at birth	1	asfixiados	3	parto cef-vag eutócico	272	pública	2	Hospital Básico	segundo nivel	.67916667
1927	8	7 to 10	<750g at birth	1	prematurez	2	cesárea	2902	pública	9	Hospital General	segundo nivel	.33541667
1928	4	4 to 6	1500 to <2500g at birth	1	asfixiados	1	cesárea	41	pública	8	Hospital General	segundo nivel	3.2736111
1929	1	<=3	<750g at birth	1	prematurez	2	parto cef-vag eutócico	2819	pública	9	H. especializado o de especialidades	tercer nivel	.038194444
1930	8	7 to 10	1500 to <2500g at birth	1	infecciones	2	parto distócico	2902	pública	9	Hospital General	segundo nivel	5.9097223
1931	7	7 to 10	1000 to <1500g at birth	1	malformaciones	3	cesárea	10	privada	8	H. especializado o de especialidades	tercer nivel	17.486111
1932	6	4 to 6	2500 to <4000g at birth	1	asfixiados	2	parto distócico	77	pública	5	Hospital Básico	segundo nivel	.20833333
1933	8	7 to 10	2500 to <4000g at birth	1	infecciones	2	cesárea	2971	pública	9	H. especializado o de especialidades	tercer nivel	13.615278
1934	7	7 to 10	750 to <1000g at birth	1	malformaciones	2	parto cef-vag eutócico	2971	pública	9	H. especializado o de especialidades	tercer nivel	1.125
1935	8	7 to 10	<750g at birth	3	infecciones	2	cesárea	2971	pública	9	H. especializado o de especialidades	tercer nivel	24.99375
1936	9	7 to 10	1000 to <1500g at birth	1	malformaciones	2	cesárea	2971	pública	9	H. especializado o de especialidades	tercer nivel	9.6569443
1937	9	7 to 10	2500 to <4000g at birth	1	infecciones	1	parto cef-vag eutócico	6	pública	8	H. especializado o de especialidades	tercer nivel	3.6423612
1938			1500 to <2500g at birth	2	malformaciones		cesárea	6	pública	8	H. especializado o de especialidades	tercer nivel	6.6374998
1939	7	7 to 10	2500 to <4000g at birth	1	infecciones	1	cesárea	6	pública	8	H. especializado o de especialidades	tercer nivel	6.6333332
1940	5	4 to 6	1500 to <2500g at birth	1	malformaciones	2		6	pública	8	H. especializado o de especialidades	tercer nivel	3.2111111
1941			1500 to <2500g at birth	2	infecciones	2	parto distócico	6	pública	8	H. especializado o de especialidades	tercer nivel	8.6159725
1942	8	7 to 10	1500 to <2500g at birth	2	infecciones	3	parto cef-vag eutócico	2047	pública	7	Hospital General	segundo nivel	16.461805
1943	9	7 to 10	2500 to <4000g at birth	2	infecciones	2	parto cef-vag eutócico	2902	pública	9	Hospital General	segundo nivel	5.9097223
1944	5	4 to 6	2500 to <4000g at birth	2	asfixiados	1	cesárea	9	pública	5	Hospital General	segundo nivel	.44930556
1945	2	<=3	2500 to <4000g at birth	1	malformaciones	2	cesárea	9	privada	8	H. especializado o de especialidades	tercer nivel	0
1946	1	<=3	2500 to <4000g at birth	1	malformaciones	2	cesárea	9	privada	8	H. especializado o de especialidades	tercer nivel	0
1947	7	7 to 10	2500 to <4000g at birth	1	infecciones	2	cesárea	9	privada	8	H. especializado o de especialidades	tercer nivel	9
1948	7	7 to 10	1000 to <1500g at birth	3	prematurez	3	cesárea	9	privada	8	H. especializado o de especialidades	tercer nivel	6
1949	1	<=3	<750g at birth	2	asfixiados	1	cesárea	9	privada	8	H. especializado o de especialidades	tercer nivel	0
1950	5	4 to 6	<750g at birth	1	asfixiados	1	parto cef-vag eutócico	9	privada	8	H. especializado o de especialidades	tercer nivel	0
1951	3	<=3	750 to <1000g at birth	1	prematurez	1	cesárea	9	privada	8	H. especializado o de especialidades	tercer nivel	10
1952	7	7 to 10	1000 to <1500g at birth	1	prematurez	1	cesárea	9	privada	8	H. especializado o de especialidades	tercer nivel	5
1953	1	<=3	<750g at birth	1	prematurez	1	cesárea	9	privada	8	H. especializado o de especialidades	tercer nivel	0
1954	4	4 to 6	1000 to <1500g at birth	2	prematurez	1	parto cef-vag eutócico	9	privada	8	H. especializado o de especialidades	tercer nivel	12
1955	6	4 to 6	1000 to <1500g at birth	1	asfixiados	1	cesárea	9	privada	8	H. especializado o de especialidades	tercer nivel	1
1956	6	4 to 6	1500 to <2500g at birth	1	malformaciones	1	cesárea	9	privada	8	H. especializado o de especialidades	tercer nivel	1
1957	8	7 to 10	1500 to <2500g at birth	1	asfixiados	3	cesárea	2205	pública	1	Hospital General	segundo nivel	1.4152777
1958	9	7 to 10	2500 to <4000g at birth	1	malformaciones	1	parto cef-vag eutócico	9	privada	5	Hospital General	segundo nivel	4.6541667
1959	7	7 to 10	1000 to <1500g at birth	1	malformaciones	1	cesárea	9	privada	8	H. especializado o de especialidades	tercer nivel	3
1960	8	7 to 10	<750g at birth	2	prematurez	1	cesárea	9	privada	8	H. especializado o de especialidades	tercer nivel	6
1961	6	4 to 6	<750g at birth	1	malformaciones	1	cesárea	9	privada	8	H. especializado o de especialidades	tercer nivel	1
1962	6	4 to 6	<750g at birth	3	prematurez	2	parto cef-vag eutócico	9	privada	8	H. especializado o de especialidades	tercer nivel	16
1963	1	<=3	<750g at birth	1	prematurez	1	parto cef-vag eutócico	9	privada	8	H. especializado o de especialidades	tercer nivel	1
1964	7	7 to 10	1000 to <1500g at birth	1	prematurez	2	cesárea	9	privada	8	H. especializado o de especialidades	tercer nivel	5
1965	3	<=3	<750g at birth	1	prematurez	2	cesárea	9	privada	8	H. especializado o de especialidades	tercer nivel	0
1966	5	4 to 6	1000 to <1500g at birth	2	malformaciones	1	cesárea	9	privada	8	H. especializado o de especialidades	tercer nivel	0
1967	1	<=3	1500 to <2500g at birth	1	malformaciones	1	cesárea	9	privada	8	H. especializado o de especialidades	tercer nivel	0
1969	4	4 to 6	1000 to <1500g at birth	1	infecciones	2	parto cef-vag eutócico	10	pública	5	Hospital General	segundo nivel	.1875
1971	0	<=3	750 to <1000g at birth	1	prematurez	3	cesárea	2744	pública	3	Hospital General	segundo nivel	.0034722222
1972	8	7 to 10	1500 to <2500g at birth	1	malformaciones	3	cesárea	2818	privada	9	H. especializado o de especialidades	segundo nivel	1
1973	9	7 to 10	1000 to <1500g at birth	2	prematurez	1	cesárea	14	pública	7	H. especializado o de especialidades	tercer nivel	15.677083
1974	9	7 to 10	2500 to <4000g at birth	2	malformaciones	3	parto cef-vag eutócico	2789	pública	9	H. especializado o de especialidades	tercer nivel	13.715278
1975	8	7 to 10	1000 to <1500g at birth	1	malformaciones	2	parto cef-vag eutócico	2789	pública	9	H. especializado o de especialidades	tercer nivel	20.831249
1976	9	7 to 10	1500 to <2500g at birth	3	infecciones	3	cesárea	18	pública	1	Hospital General	segundo nivel	8.625
1977	9	7 to 10	1500 to <2500g at birth	1	asfixiados	3	parto cef-vag eutócico	18	pública	1	Hospital General	segundo nivel	12.520833
1978	1	<=3	4000 or more g at birth	3	asfixiados	3	parto cef-vag eutócico	18	pública	1	Hospital General	segundo nivel	1.4479166
1979	10	7 to 10	2500 to <4000g at birth	2	otras	3	parto distócico	2902	pública	9	Hospital General	segundo nivel	.39930555
1980			1500 to <2500g at birth	1	malformaciones	1	cesárea	14	pública	5	Hospital Básico	segundo nivel	.020833334
1981			1500 to <2500g at birth	2	asfixiados	3	parto cef-vag eutócico	1061	pública	6	Hospital General	segundo nivel	2.0972223
1982	7	7 to 10	1000 to <1500g at birth	1	prematurez	1	parto cef-vag eutócico	41	pública	8	Hospital General	segundo nivel	15.989583
1983	8	7 to 10	1500 to <2500g at birth	1	infecciones	2	cesárea	2819	pública	9	H. especializado o de especialidades	tercer nivel	2.5541666
1984	6	4 to 6	1000 to <1500g at birth	2	prematurez	1	cesárea	14	pública	7	H. especializado o de especialidades	tercer nivel	.60416669
1985	6	4 to 6	1000 to <1500g at birth	2	malformaciones	1	parto cef-vag eutócico	9	privada	8	H. especializado o de especialidades	tercer nivel	2
1986	8	7 to 10	1500 to <2500g at birth	2	malformaciones	1	cesárea	9	privada	8	H. especializado o de especialidades	tercer nivel	4
1987	4	4 to 6	4000 or more g at birth	3	asfixiados	1	cesárea	9	privada	8	H. especializado o de especialidades	tercer nivel	1
1988	6	4 to 6	2500 to <4000g at birth	1	malformaciones	1	parto cef-vag eutócico	9	privada	8	H. especializado o de especialidades	tercer nivel	1
1989	5	4 to 6	1000 to <1500g at birth	1	asfixiados	2	cesárea	2205	pública	1	Hospital General	segundo nivel	2.4930556
1990	8	7 to 10	2500 to <4000g at birth	1	infecciones	2	parto cef-vag eutócico	2704	pública	9	Hospital General	segundo nivel	3.1145833
1991	6	4 to 6	2500 to <4000g at birth	1	asfixiados	2	cesárea	2789	privada	9	Hospital Básico	segundo nivel	.52083331
1992	1	<=3	1500 to <2500g at birth	1	asfixiados	2	cesárea	2789	privada	9	Hospital Básico	segundo nivel	.4236111
1993	1	<=3	1500 to <2500g at birth	1	asfixiados	3	cesárea	2789	privada	9	Hospital Básico	segundo nivel	.35416666
1994	8	7 to 10	1500 to <2500g at birth	3	asfixiados	2	cesárea	2789	privada	9	Hospital Básico	segundo nivel	.83333331
1995	9	7 to 10	2500 to <4000g at birth	2	infecciones	2	cesárea	2789	privada	9	Hospital Básico	segundo nivel	3.0833333
1996	1	<=3	<750g at birth	1	malformaciones	2	parto distócico	2819	pública	9	H. especializado o de especialidades	tercer nivel	.010416667
1997	8	7 to 10	1500 to <2500g at birth	1	malformaciones	2	cesárea	2819	pública	9	H. especializado o de especialidades	tercer nivel	4.2986112
1998	8	7 to 10	750 to <1000g at birth	1	prematurez	2	parto cef-vag eutócico	2819	pública	9	H. especializado o de especialidades	tercer nivel	4
1999	9	7 to 10	<750g at birth	1	prematurez	2	cesárea	2819	pública	9	H. especializado o de especialidades	tercer nivel	4.2430553
2000	8	7 to 10	1000 to <1500g at birth	1	prematurez	2	parto cef-vag eutócico	2819	pública	9	H. especializado o de especialidades	tercer nivel	.58680558
2001	7	7 to 10	2500 to <4000g at birth	1	infecciones	1	cesárea	10	privada	8	Hospital Básico	segundo nivel	1.3805555
2002	7	7 to 10	1500 to <2500g at birth	1	infecciones	1	cesárea	16	privada	8			19.852777
2003	2	<=3	750 to <1000g at birth	1	asfixiados	1	parto cef-vag eutócico	41	pública	8	Hospital General	segundo nivel	.16319445
2004	9	7 to 10	1000 to <1500g at birth	1	prematurez	2	cesárea	2819	pública	9	H. especializado o de especialidades	tercer nivel	.50625002
2005	8	7 to 10	2500 to <4000g at birth	1	otras	1	cesárea	9	pública	5	Hospital General	segundo nivel	2.6041667
2006	7	7 to 10	1500 to <2500g at birth	1	malformaciones	1	cesárea	9	privada	8	H. especializado o de especialidades	tercer nivel	4
2007	5	4 to 6	750 to <1000g at birth	1	asfixiados	1	parto cef-vag eutócico	9	privada	8	H. especializado o de especialidades	tercer nivel	0
2008	7	7 to 10	1000 to <1500g at birth	1	asfixiados	1	parto cef-vag eutócico	9	privada	8	H. especializado o de especialidades	tercer nivel	3
2009	6	4 to 6	2500 to <4000g at birth	1	malformaciones	1	cesárea	9	privada	8	H. especializado o de especialidades	tercer nivel	0
2010	8	7 to 10	1000 to <1500g at birth	1	prematurez	2	cesárea	9	privada	8	H. especializado o de especialidades	tercer nivel	10
2011	6	4 to 6	1000 to <1500g at birth	1	malformaciones	1	parto cef-vag eutócico	9	privada	8	H. especializado o de especialidades	tercer nivel	26
2012	1	<=3	2500 to <4000g at birth	1	malformaciones	1	cesárea	9	privada	8	H. especializado o de especialidades	tercer nivel	0
2013	6	4 to 6	1000 to <1500g at birth	1	prematurez	1	cesárea	9	privada	8	H. especializado o de especialidades	tercer nivel	2
2014	3	<=3	750 to <1000g at birth	1	infecciones	1	parto cef-vag eutócico	9	privada	8	H. especializado o de especialidades	tercer nivel	0
2015	5	4 to 6	1000 to <1500g at birth	1	malformaciones	1	cesárea	9	privada	8	H. especializado o de especialidades	tercer nivel	3
2016	6	4 to 6	2500 to <4000g at birth	1	malformaciones	1	cesárea	9	privada	8	H. especializado o de especialidades	tercer nivel	0
2017	6	4 to 6	1000 to <1500g at birth	3	prematurez	1	cesárea	9	privada	8	H. especializado o de especialidades	tercer nivel	15
2018	4	4 to 6	<750g at birth	2	prematurez	2	parto cef-vag eutócico	9	privada	8	H. especializado o de especialidades	tercer nivel	7
2019	5	4 to 6	1000 to <1500g at birth	1	prematurez	1	cesárea	9	privada	8	H. especializado o de especialidades	tercer nivel	1
2020	2	<=3	2500 to <4000g at birth	1	asfixiados	1	cesárea	9	privada	8	H. especializado o de especialidades	tercer nivel	12
2021	1	<=3	<750g at birth	2	prematurez	3	cesárea	9	privada	8	H. especializado o de especialidades	tercer nivel	1
2022	1	<=3	1500 to <2500g at birth	1	prematurez	3	cesárea	9	privada	8	H. especializado o de especialidades	tercer nivel	0
2023			4000 or more g at birth	1	asfixiados	3	parto distócico	1282	pública	7	Hospital Básico	segundo nivel	.0062500001
2024	8	7 to 10	2500 to <4000g at birth	1	malformaciones	1	cesárea	8	pública	8	H. especializado o de especialidades	tercer nivel	12.625
2025	8	7 to 10	1000 to <1500g at birth	1	asfixiados	3	parto distócico	2819	pública	7	H. especializado o de especialidades	tercer nivel	.4375
2026	9	7 to 10	1500 to <2500g at birth	1	asfixiados	3	cesárea	312	pública	1	Hospital General	segundo nivel	6.2569447
2027	7	7 to 10	750 to <1000g at birth	1	infecciones	3	cesárea	312	pública	1	Hospital General	segundo nivel	1.1888889
2028	9	7 to 10	2500 to <4000g at birth	1	infecciones	3	cesárea	312	pública	1	Hospital General	segundo nivel	4.2291665
2029	8	7 to 10	1500 to <2500g at birth	1	infecciones	3	parto cef-vag eutócico	312	pública	1	Hospital General	segundo nivel	5.0270834
2030	10	7 to 10	1500 to <2500g at birth	1	infecciones	3	cesárea	312	pública	1	Hospital General	segundo nivel	8.6972218
2031	10	7 to 10	4000 or more g at birth	1	infecciones	3	parto cef-vag eutócico	312	pública	1	Hospital General	segundo nivel	27.163195
2032	10	7 to 10	1500 to <2500g at birth	1	infecciones	3	cesárea	312	pública	1	Hospital General	segundo nivel	7.2611113
2033	10	7 to 10	1500 to <2500g at birth	2	infecciones	3	cesárea	312	pública	1	Hospital General	segundo nivel	3.2263889
2034	8	7 to 10	1500 to <2500g at birth	1	infecciones	3	parto cef-vag eutócico	312	pública	1	Hospital General	segundo nivel	1.9375
2035	8	7 to 10	1500 to <2500g at birth	1	malformaciones	3	cesárea	312	pública	1	Hospital General	segundo nivel	1.9097222
2036	10	7 to 10	2500 to <4000g at birth	2	infecciones	3	cesárea	312	pública	1	Hospital General	segundo nivel	4.6812501
2037	9	7 to 10	1000 to <1500g at birth	2	infecciones	3	parto cef-vag eutócico	312	pública	1	Hospital General	segundo nivel	15.638889
2038	6	4 to 6	<750g at birth	2	prematurez	3	parto cef-vag eutócico	312	pública	1	Hospital General	segundo nivel	3.0208333
2039	9	7 to 10	<750g at birth	1	prematurez		cesárea	2819	pública	9	H. especializado o de especialidades	tercer nivel	.55555558
2040	8	7 to 10	1000 to <1500g at birth	1	prematurez	2	parto cef-vag eutócico	2819	pública	9	H. especializado o de especialidades	tercer nivel	19.188889
2041	7	7 to 10	1500 to <2500g at birth	1	malformaciones	2	parto cef-vag eutócico	2819	pública	9	H. especializado o de especialidades	tercer nivel	1.3881944
2042	3	<=3	1500 to <2500g at birth	2	prematurez	1	parto distócico	10	pública	5	Hospital General	segundo nivel	.125
2043	6	4 to 6	1000 to <1500g at birth	1	prematurez	1	cesárea	41	pública	8	Hospital General	segundo nivel	25.961805
2044	0	<=3	4000 or more g at birth	2	malformaciones	3	cesárea	2744	pública	3	Hospital General	segundo nivel	.0034722222
2045	1	<=3	2500 to <4000g at birth	1	asfixiados	1	cesárea	14	pública	5	Hospital Básico	segundo nivel	.041666668
2046	8	7 to 10	2500 to <4000g at birth	1	malformaciones	3	parto cef-vag eutócico	2047	pública	7	Hospital General	segundo nivel	.70833331
2047			750 to <1000g at birth	3	asfixiados	2		2789	pública	9	H. especializado o de especialidades	tercer nivel	.63680553
2048	8	7 to 10	2500 to <4000g at birth	2	asfixiados	1	cesárea	17	pública	5	Hospital Básico	segundo nivel	.15625
2049	7	7 to 10	750 to <1000g at birth	1	malformaciones	2	parto cef-vag eutócico	2971	pública	9	H. especializado o de especialidades	tercer nivel	1.5
2050	6	4 to 6	<750g at birth	1	asfixiados	2	parto cef-vag eutócico	2704	pública	9	Hospital General	segundo nivel	.024305556
2051	9	7 to 10	1000 to <1500g at birth	1	prematurez	2	parto cef-vag eutócico	2902	pública	9	Hospital General	segundo nivel	1.7118056
2052	7	7 to 10	1500 to <2500g at birth	2	prematurez	2	cesárea	10	pública	5	Hospital General	segundo nivel	.28472221
2053	1	<=3	1000 to <1500g at birth	1	malformaciones	2	parto cef-vag eutócico	2819	pública	9	H. especializado o de especialidades	tercer nivel	.033333335
2054	6	4 to 6	1000 to <1500g at birth	1	prematurez	2	parto cef-vag eutócico	2819	pública	9	H. especializado o de especialidades	tercer nivel	.13541667
2055	7	7 to 10	1000 to <1500g at birth	1	prematurez	2	parto cef-vag eutócico	2819	pública	9	H. especializado o de especialidades	tercer nivel	4.3520832
2056	7	7 to 10	1000 to <1500g at birth	1	prematurez	2	cesárea	45	pública	4	Hospital General	segundo nivel	11.486111
2057	7	7 to 10	1500 to <2500g at birth	2	asfixiados	2	parto distócico	45	pública	4	Hospital General	segundo nivel	10.190972
2058	6	4 to 6	1000 to <1500g at birth	3	malformaciones	3	parto cef-vag eutócico	2047	pública	7	Hospital General	segundo nivel	.7048611
[truncated: 1,017 more rows]
